# Supplementary material for: Combined transcriptome and metabolome analysis reveals the effects of light quality on maize hybrids
Source: BMC Plant Biol. 2023 Jan 18;23:41. doi: 10.1186/s12870-023-04059-4 (PMC9847186; doi:10.1186/s12870-023-04059-4)
Supplement: Supplementary file 1 — Additional file 1: Table S1. Quality detection of RNA-seq data. Table S2. The classification of differentially expressed genes in both hybrids under various light conditions. Table S3. Differentially expressed genes in the comparisons of hybrids vs mid-parent value under various light conditions. Table S4. The comparisons of F1-MPV DEGs in both hybrids and DEGs between two parents. Table S5. Gene Ontology enrichment analyses for the F1-MPV DEGs under various light conditions. Table S6. Representative Kyoto Encyclopedia of Genes and Genomes (KEGG) pathway under various light conditions. Table S7. Details of two-way ANOVA for metabolites. Table S8. The patterns of differentially accumulated metabolites in BM and MB. Table S9. Differentially accumulated metabolites between hybrids and mid-parent values under various t light conditions. Table S10. The MPHs of specific metabolites under various light conditions. Table S11. Specific gene MPHs of RNA-seq data under various light conditions. Table S12. Primers for qRT-PCR. Table S13. Common gene MPHs of RNA-seq data under various light conditions. Table S14. The MPHs of common metabolites under various light conditions. Table S15. The biomass heterosis in maize seedlings. [file 12870_2023_4059_MOESM1_ESM.xlsx]

## Sheet: Table S1
Table S1. Quality detection of RNA-seq data
DB73, DMol17, DBM and DMB represent B73, Mo17, F1 hybrid B73×Mo17 and F1 hybrid Mo17×B73 under darkness, respectively.
FB73, FMol17, FBM and FMB represent B73, Mo17, F1 hybrid B73×Mo17 and F1 hybrid Mo17×B73 under far-red light condition, respectively.
BB73, BMol17, BBM and BMB represent B73, Mo17, F1 hybrid B73×Mo17 and F1 hybrid Mo17×B73 under blue light condition, respectively.
RB73, RMol17, RBM and RMB represent B73, Mo17, F1 hybrid B73×Mo17 and F1 hybrid Mo17×B73 under red light condition, respectively.
Sample	Repeat	Raw Reads (Mb)	Q30 (%)	Clean Reads (Mb)	Total Mapped Reads (%)
DB73	1	49.42	95.85	48.68	95.34
	2	48.38	96.01	47.68	95.47
	3	50.72	95.88	50.01	95.53
DBM	1	47.25	95.98	46.54	93.21
	2	47.98	95.92	47.29	93.07
	3	50.84	95.78	50.07	93.21
DMo17	1	48	96.01	47.31	90.88
	2	47.85	96.07	47.19	90.73
	3	49.66	95.84	48.93	90.57
DMB	1	48.62	96.01	47.93	92.97
	2	51.62	95.81	50.88	92.95
	3	47.77	95.84	47.05	92.8
FB73	1	49.93	96	49.23	95.35
	2	49.58	95.78	48.86	95.43
	3	51.25	95.82	50.45	95.03
FBM	1	51.38	95.93	50.65	92.78
	2	47.38	95.96	46.67	92.79
	3	48.94	96.06	48.25	92.98
FMo17	1	48.05	95.81	47.32	90.55
	2	50.11	95.89	49.37	90.37
	3	47.75	96.03	47.05	90.68
FMB	1	51.44	95.9	50.68	93.06
	2	51.5	95.92	50.7	92.72
	3	47.32	95.99	46.64	92.74
RB73	1	47.33	95.74	46.5	95.23
	2	49.17	96.01	48.38	95.22
	3	49.16	95.91	48.41	95.4
RBM	1	48.53	96.06	47.81	93.03
	2	50.53	95.98	49.75	93.08
	3	50.21	95.82	49.36	93.31
RMo17	1	48	96.05	47.31	90.77
	2	49.7	96.06	48.94	90.52
	3	48.38	95.94	47.64	90.56
RMB	1	49.5	95.95	48.66	93.32
	2	47.84	95.87	47.1	93.33
	3	49.63	95.97	48.83	93.22
BB73	1	51.74	96.01	50.94	95.4
	2	47.81	95.89	47.07	95.28
	3	48.78	95.9	47.97	95.34
BBM	1	48.75	96.01	47.91	92.96
	2	49.4	95.95	48.44	93.16
	3	47.87	96.13	47.02	93.23
BMo17	1	49.21	95.88	48.41	91.01
	2	50.08	95.98	49.21	90.65
	3	50.88	96.01	49.92	90.58
BMB	1	48.76	95.98	47.94	93.25
	2	50.94	96.07	50.01	93.07
	3	51.41	96	50.44	93.02

## Sheet: Table S2
Table S2. The classification of differentially expressed genes in both hybrids under various light conditions
BM and MB represent F1 hybrid B73×Mo17 and Mo17×B73, respectively. Fold change >1.5, and false discovery rate (FDR) < 0.3.
Light	Gene name	Gene ID	Patterns in BM		Light	Gene name	Gene ID	Patterns in MB
Dark	aldh5	Zm00001d044340	Ⅰ		Dark	aba1	Zm00001d023529	Ⅰ
Dark	AY110835	Zm00001d013549	Ⅰ		Dark	abp4	Zm00001d023904	Ⅰ
Dark	bzip1	Zm00001d043992	Ⅰ		Dark	Atg10	Zm00001d025765	Ⅰ
Dark	cl1073_2	Zm00001d033951	Ⅰ		Dark	AUX17		Ⅰ
Dark	cl17367_1(196)	Zm00001d004259	Ⅰ		Dark	AUX3	Zm00001d039624	Ⅰ
Dark	cl19799_1	Zm00001d051842	Ⅰ		Dark	AW267377	Zm00001d022227	Ⅰ
Dark	cl20008_1	Zm00001d012237	Ⅰ		Dark	AY105589	Zm00001d019225	Ⅰ
Dark	cl22047_1	Zm00001d041268	Ⅰ		Dark	AY107414	Zm00001d014744	Ⅰ
Dark	cl32876_1	Zm00001d042555	Ⅰ		Dark	AY110053	Zm00001d012600	Ⅰ
Dark	cl615_-1	Zm00001d042274	Ⅰ		Dark	AY110266	Zm00001d003155	Ⅰ
Dark	GLN6	Zm00001d028260	Ⅰ		Dark	AY110514	Zm00001d025023	Ⅰ
Dark	GNAT32	Zm00001d034418	Ⅰ		Dark	AY112355	Zm00001d044748	Ⅰ
Dark	gpm119	Zm00001d003470	Ⅰ		Dark	bHLH148	Zm00001d002288	Ⅰ
Dark	gpm198	Zm00001d029706	Ⅰ		Dark	bZIP70	Zm00001d046751	Ⅰ
Dark	gst37	Zm00001d029704	Ⅰ		Dark	bZIP84	Zm00001d053988	Ⅰ
Dark	hao1	Zm00001d002260	Ⅰ		Dark	cad1	Zm00001d002346	Ⅰ
Dark	HRGP		Ⅰ		Dark	cl20634_1b	Zm00001d012156	Ⅰ
Dark	IDP506	Zm00001d042088	Ⅰ		Dark	cl25115_1	Zm00001d038365	Ⅰ
Dark	IDP692	Zm00001d041741	Ⅰ		Dark	cl2576_1e		Ⅰ
Dark	IDP750	Zm00001d004916	Ⅰ		Dark	cl27571_1	Zm00001d033375	Ⅰ
Dark	LOC100191853	Zm00001d039243	Ⅰ		Dark	cl40079_1(357)		Ⅰ
Dark	LOC100191994	Zm00001d012573	Ⅰ		Dark	cl44093_1	Zm00001d046778	Ⅰ
Dark	LOC100192775	GRMZM2G054415	Ⅰ		Dark	cl4954_1	Zm00001d043519	Ⅰ
Dark	LOC100193105	Zm00001d026375	Ⅰ		Dark	cl5155_1	Zm00001d048789	Ⅰ
Dark	LOC100193238	Zm00001d008904	Ⅰ		Dark	cl51743_1a	Zm00001d022308	Ⅰ
Dark	LOC100193302	Zm00001d018059	Ⅰ		Dark	cl55995_1	Zm00001d018242	Ⅰ
Dark	LOC100193702	Zm00001d038275	Ⅰ		Dark	cl56202_1a	Zm00001d014315	Ⅰ
Dark	LOC100193729	Zm00001d003607	Ⅰ		Dark	cl60180_1(477)	Zm00001d025407	Ⅰ
Dark	LOC100193808	Zm00001d006195	Ⅰ		Dark	cl891_1a	Zm00001d037768	Ⅰ
Dark	LOC100194190	Zm00001d031331	Ⅰ		Dark	csu275a(mtl)	Zm00001d035659	Ⅰ
Dark	LOC100194399	Zm00001d032139	Ⅰ		Dark	FIP1	Zm00001d025900	Ⅰ
Dark	LOC100216552		Ⅰ		Dark	GNAT25	Zm00001d024169	Ⅰ
Dark	LOC100216958	Zm00001d026374	Ⅰ		Dark	gpm530	Zm00001d010343	Ⅰ
Dark	LOC100217008	Zm00001d004343	Ⅰ		Dark	gst19	Zm00001d036951	Ⅰ
Dark	LOC100217102	Zm00001d006645	Ⅰ		Dark	gst31	Zm00001d027557	Ⅰ
Dark	LOC100217165	Zm00001d048417	Ⅰ		Dark	ham101	Zm00001d006918	Ⅰ
Dark	LOC100217302	Zm00001d019993	Ⅰ		Dark	HB34	Zm00001d005692	Ⅰ
Dark	LOC100272315	Zm00001d029924	Ⅰ		Dark	IDP1421	Zm00001d052034	Ⅰ
Dark	LOC100272348	GRMZM2G047788	Ⅰ		Dark	IDP1426	Zm00001d008394	Ⅰ
Dark	LOC100272619	Zm00001d041678	Ⅰ		Dark	IDP144	Zm00001d008951	Ⅰ
Dark	LOC100272733		Ⅰ		Dark	IDP1448	Zm00001d023384	Ⅰ
Dark	LOC100272759	Zm00001d007026	Ⅰ		Dark	IDP1471	Zm00001d026335	Ⅰ
Dark	LOC100272850	Zm00001d045188	Ⅰ		Dark	IDP1614	Zm00001d028330	Ⅰ
Dark	LOC100272892	Zm00001d029922	Ⅰ		Dark	IDP1692	Zm00001d018786	Ⅰ
Dark	LOC100272937	Zm00001d041258	Ⅰ		Dark	IDP2368	Zm00001d043485	Ⅰ
Dark	LOC100273307	Zm00001d049330	Ⅰ		Dark	IDP2389	Zm00001d013234	Ⅰ
Dark	LOC100273437	Zm00001d047437	Ⅰ		Dark	IDP2402	Zm00001d012213	Ⅰ
Dark	LOC100273454	Zm00001d020401	Ⅰ		Dark	IDP2453	Zm00001d036683	Ⅰ
Dark	LOC100273760	Zm00001d002164	Ⅰ		Dark	IDP2455	Zm00001d003757	Ⅰ
Dark	LOC100273777	Zm00001d029832	Ⅰ		Dark	IDP2456	Zm00001d010698	Ⅰ
Dark	LOC100274392	Zm00001d014530	Ⅰ		Dark	IDP2579	Zm00001d025017	Ⅰ
Dark	LOC100274452	Zm00001d048686	Ⅰ		Dark	IDP427	Zm00001d044394	Ⅰ
Dark	LOC100274643	Zm00001d033391	Ⅰ		Dark	IDP582	Zm00001d024865	Ⅰ
Dark	LOC100274762	Zm00001d028873	Ⅰ		Dark	IDP628	Zm00001d013798	Ⅰ
Dark	LOC100274990	Zm00001d045629	Ⅰ		Dark	IDP741	Zm00001d031186	Ⅰ
Dark	LOC100275371		Ⅰ		Dark	IDP774	Zm00001d025509	Ⅰ
Dark	LOC100275552	Zm00001d026067	Ⅰ		Dark	IDP833	Zm00001d037757	Ⅰ
Dark	LOC100275806	Zm00001d013210	Ⅰ		Dark	LIM10	Zm00001d028567	Ⅰ
Dark	LOC100275828	Zm00001d048508	Ⅰ		Dark	LOB38	Zm00001d013732	Ⅰ
Dark	LOC100276217	Zm00001d043341	Ⅰ		Dark	LOC100127507	Zm00001d025401	Ⅰ
Dark	LOC100276348	Zm00001d038306	Ⅰ		Dark	LOC100127535	Zm00001d005698	Ⅰ
Dark	LOC100276358	Zm00001d013294	Ⅰ		Dark	LOC100191270	Zm00001d049091	Ⅰ
Dark	LOC100276392		Ⅰ		Dark	LOC100191515	Zm00001d046476	Ⅰ
Dark	LOC100276444		Ⅰ		Dark	LOC100191528	Zm00001d045220	Ⅰ
Dark	LOC100276461	Zm00001d018831	Ⅰ		Dark	LOC100191594	Zm00001d029033	Ⅰ
Dark	LOC100276598	Zm00001d052998	Ⅰ		Dark	LOC100191596	Zm00001d029803	Ⅰ
Dark	LOC100276646	Zm00001d013639	Ⅰ		Dark	LOC100191665	Zm00001d040153	Ⅰ
Dark	LOC100276661		Ⅰ		Dark	LOC100191778	Zm00001d017866	Ⅰ
Dark	LOC100276870		Ⅰ		Dark	LOC100191901	Zm00001d023277	Ⅰ
Dark	LOC100277114	Zm00001d009902	Ⅰ		Dark	LOC100191939	Zm00001d047447	Ⅰ
Dark	LOC100277134	Zm00001d047638	Ⅰ		Dark	LOC100191965	Zm00001d033924	Ⅰ
Dark	LOC100277291	Zm00001d006815	Ⅰ		Dark	LOC100192078	Zm00001d031216	Ⅰ
Dark	LOC100277380	Zm00001d012522	Ⅰ		Dark	LOC100192089	Zm00001d027649	Ⅰ
Dark	LOC100277469	Zm00001d047274	Ⅰ		Dark	LOC100192507	Zm00001d029840	Ⅰ
Dark	LOC100277549	Zm00001d008649	Ⅰ		Dark	LOC100192568	Zm00001d006387	Ⅰ
Dark	LOC100277590	Zm00001d010577	Ⅰ		Dark	LOC100192604	Zm00001d043544	Ⅰ
Dark	LOC100277743	Zm00001d010840	Ⅰ		Dark	LOC100192727	Zm00001d048450	Ⅰ
Dark	LOC100277832	Zm00001d053093	Ⅰ		Dark	LOC100192763		Ⅰ
Dark	LOC100277892	Zm00001d021529	Ⅰ		Dark	LOC100192810	Zm00001d036680	Ⅰ
Dark	LOC100278270	Zm00001d019447	Ⅰ		Dark	LOC100192836	Zm00001d047208	Ⅰ
Dark	LOC100278439	Zm00001d047345	Ⅰ		Dark	LOC100192876	Zm00001d008987	Ⅰ
Dark	LOC100278480	Zm00001d007715	Ⅰ		Dark	LOC100192904	Zm00001d001811	Ⅰ
Dark	LOC100278560	Zm00001d036388	Ⅰ		Dark	LOC100192906	Zm00001d003516	Ⅰ
Dark	LOC100278754		Ⅰ		Dark	LOC100192957		Ⅰ
Dark	LOC100278860		Ⅰ		Dark	LOC100192970	Zm00001d034434	Ⅰ
Dark	LOC100279198	Zm00001d033866	Ⅰ		Dark	LOC100193066	GRMZM2G056829	Ⅰ
Dark	LOC100279248	Zm00001d023339	Ⅰ		Dark	LOC100193113	Zm00001d041927	Ⅰ
Dark	LOC100279585	Zm00001d051005	Ⅰ		Dark	LOC100193135		Ⅰ
Dark	LOC100279627	Zm00001d021315	Ⅰ		Dark	LOC100193171	Zm00001d008488	Ⅰ
Dark	LOC100279897	Zm00001d042692	Ⅰ		Dark	LOC100193205	Zm00001d021759	Ⅰ
Dark	LOC100279939	Zm00001d042135	Ⅰ		Dark	LOC100193249	Zm00001d039137	Ⅰ
Dark	LOC100280007	Zm00001d031835	Ⅰ		Dark	LOC100193259	Zm00001d021528	Ⅰ
Dark	LOC100280135	Zm00001d036370	Ⅰ		Dark	LOC100193288	Zm00001d049544	Ⅰ
Dark	LOC100280150	Zm00001d032812	Ⅰ		Dark	LOC100193533	Zm00001d034336	Ⅰ
Dark	LOC100280264	Zm00001d042549	Ⅰ		Dark	LOC100193561	Zm00001d004624	Ⅰ
Dark	LOC100280767	Zm00001d014030	Ⅰ		Dark	LOC100193588	Zm00001d034729	Ⅰ
Dark	LOC100280775	Zm00001d008883	Ⅰ		Dark	LOC100193600	Zm00001d021793	Ⅰ
Dark	LOC100280821	Zm00001d031599	Ⅰ		Dark	LOC100193665	Zm00001d029390	Ⅰ
Dark	LOC100281095	Zm00001d028102	Ⅰ		Dark	LOC100193734	Zm00001d043418	Ⅰ
Dark	LOC100281228	Zm00001d012064	Ⅰ		Dark	LOC100193745	Zm00001d028552	Ⅰ
Dark	LOC100281400	Zm00001d012574	Ⅰ		Dark	LOC100194069	Zm00001d022321	Ⅰ
Dark	LOC100281403	Zm00001d041873	Ⅰ		Dark	LOC100194085	Zm00001d029289	Ⅰ
Dark	LOC100281418	Zm00001d053135	Ⅰ		Dark	LOC100194178	Zm00001d047512	Ⅰ
Dark	LOC100281531	Zm00001d045348	Ⅰ		Dark	LOC100194402	Zm00001d030129	Ⅰ
Dark	LOC100281647	Zm00001d019399	Ⅰ		Dark	LOC100216584	Zm00001d030902	Ⅰ
Dark	LOC100281762	Zm00001d026321	Ⅰ		Dark	LOC100216605	Zm00001d031991	Ⅰ
Dark	LOC100281825	Zm00001d027525	Ⅰ		Dark	LOC100216671	Zm00001d043418	Ⅰ
Dark	LOC100281945	Zm00001d040029	Ⅰ		Dark	LOC100216790		Ⅰ
Dark	LOC100282294	Zm00001d016256	Ⅰ		Dark	LOC100216798		Ⅰ
Dark	LOC100282368	Zm00001d037261	Ⅰ		Dark	LOC100216847	Zm00001d048515	Ⅰ
Dark	LOC100282382	Zm00001d010348	Ⅰ		Dark	LOC100216856	Zm00001d036651	Ⅰ
Dark	LOC100283038	Zm00001d042260	Ⅰ		Dark	LOC100216863		Ⅰ
Dark	LOC100283070		Ⅰ		Dark	LOC100216892	Zm00001d037610	Ⅰ
Dark	LOC100283585	Zm00001d013111	Ⅰ		Dark	LOC100216943	Zm00001d027673	Ⅰ
Dark	LOC100283876	Zm00001d018305	Ⅰ		Dark	LOC100216963	Zm00001d029739	Ⅰ
Dark	LOC100284069	Zm00001d047967	Ⅰ		Dark	LOC100216986	Zm00001d051103	Ⅰ
Dark	LOC100284137	Zm00001d033058	Ⅰ		Dark	LOC100217054	Zm00001d015870	Ⅰ
Dark	LOC100284157	Zm00001d009410	Ⅰ		Dark	LOC100217060	Zm00001d028598	Ⅰ
Dark	LOC100284333	GRMZM2G006293	Ⅰ		Dark	LOC100217075	Zm00001d040733	Ⅰ
Dark	LOC100284481	Zm00001d044698	Ⅰ		Dark	LOC100217088	Zm00001d044036	Ⅰ
Dark	LOC100284558	Zm00001d006525	Ⅰ		Dark	LOC100217095	Zm00001d024612	Ⅰ
Dark	LOC100284560	Zm00001d003807	Ⅰ		Dark	LOC100217103	Zm00001d010725	Ⅰ
Dark	LOC100284641	Zm00001d019400	Ⅰ		Dark	LOC100217106		Ⅰ
Dark	LOC100284678	Zm00001d035879	Ⅰ		Dark	LOC100217207	Zm00001d013101	Ⅰ
Dark	LOC100284715	Zm00001d021059	Ⅰ		Dark	LOC100217227	Zm00001d029138	Ⅰ
Dark	LOC100285003	Zm00001d026061	Ⅰ		Dark	LOC100217314	Zm00001d052656	Ⅰ
Dark	LOC100285007	Zm00001d038875	Ⅰ		Dark	LOC100272289	Zm00001d047659	Ⅰ
Dark	LOC100285113	Zm00001d043868	Ⅰ		Dark	LOC100272346	Zm00001d002332	Ⅰ
Dark	LOC100285285	Zm00001d023213	Ⅰ		Dark	LOC100272377	GRMZM6G219311	Ⅰ
Dark	LOC100285450	Zm00001d045210	Ⅰ		Dark	LOC100272468	Zm00001d025622	Ⅰ
Dark	LOC100285476	Zm00001d033607	Ⅰ		Dark	LOC100272472	Zm00001d016912	Ⅰ
Dark	LOC100285580		Ⅰ		Dark	LOC100272493	Zm00001d045973	Ⅰ
Dark	LOC100286063	Zm00001d033710	Ⅰ		Dark	LOC100272543	Zm00001d036812	Ⅰ
Dark	LOC100286138	Zm00001d047190	Ⅰ		Dark	LOC100272595		Ⅰ
Dark	LOC100286215	Zm00001d002595	Ⅰ		Dark	LOC100272622	Zm00001d010733	Ⅰ
Dark	LOC100286264	Zm00001d039468	Ⅰ		Dark	LOC100272662	Zm00001d048165	Ⅰ
Dark	LOC100286381	Zm00001d013037	Ⅰ		Dark	LOC100272739	Zm00001d052532	Ⅰ
Dark	LOC100304363	Zm00001d051773	Ⅰ		Dark	LOC100272748	Zm00001d022250	Ⅰ
Dark	LOC100304419	Zm00001d018013	Ⅰ		Dark	LOC100272757	Zm00001d011305	Ⅰ
Dark	LOC100304441	Zm00001d035558	Ⅰ		Dark	LOC100272985		Ⅰ
Dark	LOC100381507	Zm00001d046186	Ⅰ		Dark	LOC100273114	Zm00001d035377	Ⅰ
Dark	LOC100381814	Zm00001d025980	Ⅰ		Dark	LOC100273132	Zm00001d005018	Ⅰ
Dark	LOC100381993	Zm00001d018925	Ⅰ		Dark	LOC100273156		Ⅰ
Dark	LOC100382098	Zm00001d050095	Ⅰ		Dark	LOC100273355	Zm00001d004855	Ⅰ
Dark	LOC100382269	Zm00001d042553	Ⅰ		Dark	LOC100273399	Zm00001d003495	Ⅰ
Dark	LOC100382421	GRMZM2G703348	Ⅰ		Dark	LOC100273550	Zm00001d017867	Ⅰ
Dark	LOC100382714		Ⅰ		Dark	LOC100273575	Zm00001d045574	Ⅰ
Dark	LOC100382850	Zm00001d002302	Ⅰ		Dark	LOC100273627	Zm00001d008645	Ⅰ
Dark	LOC100382969	Zm00001d030372	Ⅰ		Dark	LOC100273629		Ⅰ
Dark	LOC100383123		Ⅰ		Dark	LOC100273662		Ⅰ
Dark	LOC100383311	Zm00001d046997	Ⅰ		Dark	LOC100273680	Zm00001d037902	Ⅰ
Dark	LOC100383323	Zm00001d022457	Ⅰ		Dark	LOC100273695	Zm00001d015497	Ⅰ
Dark	LOC100383355	Zm00001d007914	Ⅰ		Dark	LOC100273776	GRMZM2G165867	Ⅰ
Dark	LOC100383363	GRMZM2G089472	Ⅰ		Dark	LOC100273817	Zm00001d035356	Ⅰ
Dark	LOC100383442		Ⅰ		Dark	LOC100273828	Zm00001d002455	Ⅰ
Dark	LOC100383557	GRMZM2G077278|GRMZM2G105401	Ⅰ		Dark	LOC100273980	Zm00001d019721	Ⅰ
Dark	LOC100383650	Zm00001d004772	Ⅰ		Dark	LOC100274055	Zm00001d026386	Ⅰ
Dark	LOC100383756	Zm00001d054001	Ⅰ		Dark	LOC100274109	Zm00001d013506	Ⅰ
Dark	LOC100383768	Zm00001d033377	Ⅰ		Dark	LOC100274151	Zm00001d030952	Ⅰ
Dark	LOC100383802	GRMZM2G119642	Ⅰ		Dark	LOC100274158	Zm00001d011061	Ⅰ
Dark	LOC100383845	Zm00001d042256	Ⅰ		Dark	LOC100274183	Zm00001d028748	Ⅰ
Dark	LOC100383856	Zm00001d020209	Ⅰ		Dark	LOC100274374	Zm00001d013429	Ⅰ
Dark	LOC100384177	Zm00001d009383	Ⅰ		Dark	LOC100274508	Zm00001d014769	Ⅰ
Dark	LOC100384217	Zm00001d036663	Ⅰ		Dark	LOC100274517	Zm00001d043881	Ⅰ
Dark	LOC100384399	Zm00001d014998	Ⅰ		Dark	LOC100274603	Zm00001d046397	Ⅰ
Dark	LOC100384745	Zm00001d012761	Ⅰ		Dark	LOC100274607	Zm00001d041880	Ⅰ
Dark	LOC100500956	GRMZM2G141665|GRMZM2G141723	Ⅰ		Dark	LOC100274639		Ⅰ
Dark	LOC100500963	Zm00001d020472	Ⅰ		Dark	LOC100274662	Zm00001d035079	Ⅰ
Dark	LOC100501033	Zm00001d036655	Ⅰ		Dark	LOC100274681	Zm00001d023311	Ⅰ
Dark	LOC100501330	Zm00001d032606	Ⅰ		Dark	LOC100274706	Zm00001d015212	Ⅰ
Dark	LOC100501661	Zm00001d044235	Ⅰ		Dark	LOC100274739	Zm00001d043024	Ⅰ
Dark	LOC100502280	Zm00001d028783	Ⅰ		Dark	LOC100274798	Zm00001d031546	Ⅰ
Dark	LOC100502426	Zm00001d007711	Ⅰ		Dark	LOC100274870	Zm00001d025337	Ⅰ
Dark	LOC100502427	Zm00001d031940	Ⅰ		Dark	LOC100274909	Zm00001d001990	Ⅰ
Dark	LOC100502515		Ⅰ		Dark	LOC100274941	Zm00001d033307	Ⅰ
Dark	LOC100856965		Ⅰ		Dark	LOC100274982	Zm00001d041300	Ⅰ
Dark	LOC100856985	Zm00001d008845	Ⅰ		Dark	LOC100275099		Ⅰ
Dark	LOC103625826	Zm00001d013125	Ⅰ		Dark	LOC100275101	Zm00001d044142	Ⅰ
Dark	LOC103625925	Zm00001d013382	Ⅰ		Dark	LOC100275167	Zm00001d013440	Ⅰ
Dark	LOC103626064	Zm00001d013759	Ⅰ		Dark	LOC100275307	Zm00001d007349	Ⅰ
Dark	LOC103626065	Zm00001d013760	Ⅰ		Dark	LOC100275353	Zm00001d009802	Ⅰ
Dark	LOC103626124	Zm00001d013906	Ⅰ		Dark	LOC100275360	Zm00001d038608	Ⅰ
Dark	LOC103626181	Zm00001d014063	Ⅰ		Dark	LOC100275381	Zm00001d012972	Ⅰ
Dark	LOC103626416	Zm00001d014695	Ⅰ		Dark	LOC100275408	Zm00001d047441	Ⅰ
Dark	LOC103626577		Ⅰ		Dark	LOC100275455	Zm00001d018725	Ⅰ
Dark	LOC103626685	Zm00001d015444	Ⅰ		Dark	LOC100275483	Zm00001d014868	Ⅰ
Dark	LOC103626766		Ⅰ		Dark	LOC100275500	Zm00001d048034	Ⅰ
Dark	LOC103627012	Zm00001d016193	Ⅰ		Dark	LOC100275514	Zm00001d013825	Ⅰ
Dark	LOC103627016	Zm00001d016207	Ⅰ		Dark	LOC100275539		Ⅰ
Dark	LOC103627398	Zm00001d017166	Ⅰ		Dark	LOC100275689	Zm00001d016080	Ⅰ
Dark	LOC103627456		Ⅰ		Dark	LOC100275868	Zm00001d010380	Ⅰ
Dark	LOC103627462	Zm00001d017354	Ⅰ		Dark	LOC100275899	Zm00001d032220	Ⅰ
Dark	LOC103627513	Zm00001d017507	Ⅰ		Dark	LOC100275908	Zm00001d025822	Ⅰ
Dark	LOC103627728	Zm00001d018047	Ⅰ		Dark	LOC100276012	Zm00001d024519	Ⅰ
Dark	LOC103627800	Zm00001d018210	Ⅰ		Dark	LOC100276065	Zm00001d046385	Ⅰ
Dark	LOC103628030	Zm00001d013594	Ⅰ		Dark	LOC100276090	Zm00001d046739	Ⅰ
Dark	LOC103628268	Zm00001d015028	Ⅰ		Dark	LOC100276161		Ⅰ
Dark	LOC103628579	Zm00001d016312	Ⅰ		Dark	LOC100276180	Zm00001d008599	Ⅰ
Dark	LOC103628624	Zm00001d016448	Ⅰ		Dark	LOC100276222	GRMZM2G145262	Ⅰ
Dark	LOC103628836		Ⅰ		Dark	LOC100276442	Zm00001d012995	Ⅰ
Dark	LOC103628906	Zm00001d018430	Ⅰ		Dark	LOC100276472	Zm00001d043254	Ⅰ
Dark	LOC103628961	Zm00001d035057	Ⅰ		Dark	LOC100276518		Ⅰ
Dark	LOC103629136	Zm00001d035285	Ⅰ		Dark	LOC100276567	Zm00001d007836	Ⅰ
Dark	LOC103629272	Zm00001d035715	Ⅰ		Dark	LOC100276809	Zm00001d021711	Ⅰ
Dark	LOC103629392	Zm00001d035962	Ⅰ		Dark	LOC100276852	Zm00001d010419	Ⅰ
Dark	LOC103629424	Zm00001d036026	Ⅰ		Dark	LOC100277042	Zm00001d002456	Ⅰ
Dark	LOC103629837	Zm00001d037006	Ⅰ		Dark	LOC100277073	Zm00001d002937	Ⅰ
Dark	LOC103629848	Zm00001d037017	Ⅰ		Dark	LOC100277210		Ⅰ
Dark	LOC103629969		Ⅰ		Dark	LOC100277233	Zm00001d035367	Ⅰ
Dark	LOC103630250		Ⅰ		Dark	LOC100277392	Zm00001d053661	Ⅰ
Dark	LOC103630281	Zm00001d027248	Ⅰ		Dark	LOC100277443	Zm00001d042144	Ⅰ
Dark	LOC103630305	Zm00001d027254	Ⅰ		Dark	LOC100277645	Zm00001d003888	Ⅰ
Dark	LOC103630357	Zm00001d038185	Ⅰ		Dark	LOC100277646	Zm00001d019117	Ⅰ
Dark	LOC103630467	Zm00001d038439	Ⅰ		Dark	LOC100277775	Zm00001d013033	Ⅰ
Dark	LOC103630723	Zm00001d038992	Ⅰ		Dark	LOC100277811	Zm00001d005952	Ⅰ
Dark	LOC103630777	Zm00001d039122	Ⅰ		Dark	LOC100277837	Zm00001d035413	Ⅰ
Dark	LOC103631121	Zm00001d018570	Ⅰ		Dark	LOC100277935	Zm00001d052878	Ⅰ
Dark	LOC103631172	Zm00001d036331	Ⅰ		Dark	LOC100277961	Zm00001d008408	Ⅰ
Dark	LOC103631437	Zm00001d037650	Ⅰ		Dark	LOC100278000	Zm00001d034189	Ⅰ
Dark	LOC103631655		Ⅰ		Dark	LOC100278058	Zm00001d037340	Ⅰ
Dark	LOC103631817	Zm00001d027947	Ⅰ		Dark	LOC100278084	Zm00001d039991	Ⅰ
Dark	LOC103631827		Ⅰ		Dark	LOC100278418	Zm00001d028064	Ⅰ
Dark	LOC103631828		Ⅰ		Dark	LOC100278459	GRMZM5G864363	Ⅰ
Dark	LOC103631879	GRMZM2G147481	Ⅰ		Dark	LOC100278486	Zm00001d048136	Ⅰ
Dark	LOC103631978	Zm00001d018871	Ⅰ		Dark	LOC100278544	Zm00001d027596	Ⅰ
Dark	LOC103632304		Ⅰ		Dark	LOC100278607	Zm00001d029515	Ⅰ
Dark	LOC103632367		Ⅰ		Dark	LOC100278675	Zm00001d036690	Ⅰ
Dark	LOC103632375	Zm00001d019724	Ⅰ		Dark	LOC100278780	Zm00001d023387	Ⅰ
Dark	LOC103632415		Ⅰ		Dark	LOC100278842	Zm00001d047820	Ⅰ
Dark	LOC103632443	Zm00001d019813	Ⅰ		Dark	LOC100278941	Zm00001d028704	Ⅰ
Dark	LOC103632620	Zm00001d020183	Ⅰ		Dark	LOC100278997	Zm00001d024744	Ⅰ
Dark	LOC103632672	GRMZM2G357349	Ⅰ		Dark	LOC100279006	Zm00001d045133	Ⅰ
Dark	LOC103632686	Zm00001d020329	Ⅰ		Dark	LOC100279050	Zm00001d045342	Ⅰ
Dark	LOC103632729	Zm00001d020420	Ⅰ		Dark	LOC100279202	Zm00001d031927	Ⅰ
Dark	LOC103632901		Ⅰ		Dark	LOC100279223	Zm00001d035436	Ⅰ
Dark	LOC103633033	Zm00001d021176	Ⅰ		Dark	LOC100279328	Zm00001d005195	Ⅰ
Dark	LOC103633077	GRMZM2G338916|GRMZM2G338928	Ⅰ		Dark	LOC100279347		Ⅰ
Dark	LOC103633361	Zm00001d021945	Ⅰ		Dark	LOC100279546	Zm00001d021757	Ⅰ
Dark	LOC103633374	Zm00001d021984	Ⅰ		Dark	LOC100279708	Zm00001d018733	Ⅰ
Dark	LOC103633502	GRMZM2G049785	Ⅰ		Dark	LOC100279879	GRMZM2G014979	Ⅰ
Dark	LOC103633506	Zm00001d022344	Ⅰ		Dark	LOC100279998	Zm00001d048315	Ⅰ
Dark	LOC103633536	Zm00001d022418	Ⅰ		Dark	LOC100279999	Zm00001d007462	Ⅰ
Dark	LOC103633795	Zm00001d019334	Ⅰ		Dark	LOC100280023	Zm00001d031952	Ⅰ
Dark	LOC103633851		Ⅰ		Dark	LOC100280048	Zm00001d048138	Ⅰ
Dark	LOC103634467	Zm00001d028654	Ⅰ		Dark	LOC100280051	Zm00001d045893	Ⅰ
Dark	LOC103634658		Ⅰ		Dark	LOC100280105	Zm00001d039071	Ⅰ
Dark	LOC103634707	Zm00001d008367	Ⅰ		Dark	LOC100280201		Ⅰ
Dark	LOC103634775	Zm00001d008509	Ⅰ		Dark	LOC100280317	Zm00001d013669	Ⅰ
Dark	LOC103634886	Zm00001d008773	Ⅰ		Dark	LOC100280355	Zm00001d027834	Ⅰ
Dark	LOC103635029	Zm00001d009034	Ⅰ		Dark	LOC100280478	Zm00001d018965	Ⅰ
Dark	LOC103635185		Ⅰ		Dark	LOC100280493	Zm00001d035434	Ⅰ
Dark	LOC103635282	GRMZM2G083875	Ⅰ		Dark	LOC100280524	Zm00001d002318	Ⅰ
Dark	LOC103635301	Zm00001d009489	Ⅰ		Dark	LOC100280573	Zm00001d024171	Ⅰ
Dark	LOC103635591	Zm00001d010093	Ⅰ		Dark	LOC100280600	Zm00001d018973	Ⅰ
Dark	LOC103635667		Ⅰ		Dark	LOC100280655	Zm00001d047823	Ⅰ
Dark	LOC103635708	Zm00001d010404	Ⅰ		Dark	LOC100280828	Zm00001d043536	Ⅰ
Dark	LOC103635843	Zm00001d010743	Ⅰ		Dark	LOC100281014	Zm00001d003981	Ⅰ
Dark	LOC103636116	Zm00001d011446	Ⅰ		Dark	LOC100281021	Zm00001d035390	Ⅰ
Dark	LOC103636546	Zm00001d012495	Ⅰ		Dark	LOC100281044	Zm00001d033977	Ⅰ
Dark	LOC103636591	Zm00001d012615	Ⅰ		Dark	LOC100281059	Zm00001d048372	Ⅰ
Dark	LOC103636617	Zm00001d029564	Ⅰ		Dark	LOC100281125	Zm00001d021569	Ⅰ
Dark	LOC103636624	Zm00001d012687	Ⅰ		Dark	LOC100281140	Zm00001d013342	Ⅰ
Dark	LOC103636663		Ⅰ		Dark	LOC100281170	Zm00001d011003	Ⅰ
Dark	LOC103636843	Zm00001d008984	Ⅰ		Dark	LOC100281322	Zm00001d006398	Ⅰ
Dark	LOC103636852		Ⅰ		Dark	LOC100281451	Zm00001d021413	Ⅰ
Dark	LOC103637025	Zm00001d009676	Ⅰ		Dark	LOC100281491	Zm00001d012868	Ⅰ
Dark	LOC103637624	Zm00001d029841	Ⅰ		Dark	LOC100281569	Zm00001d026383	Ⅰ
Dark	LOC103637734	Zm00001d030114	Ⅰ		Dark	LOC100281574	Zm00001d009775	Ⅰ
Dark	LOC103637875	Zm00001d044907	Ⅰ		Dark	LOC100281584	Zm00001d037297	Ⅰ
Dark	LOC103638036	Zm00001d045252	Ⅰ		Dark	LOC100281746	Zm00001d026156	Ⅰ
Dark	LOC103638072	Zm00001d045320	Ⅰ		Dark	LOC100281788	Zm00001d027435	Ⅰ
Dark	LOC103638178	Zm00001d045581	Ⅰ		Dark	LOC100282063	Zm00001d019312	Ⅰ
Dark	LOC103638279	GRMZM2G109399	Ⅰ		Dark	LOC100282119	Zm00001d040459	Ⅰ
Dark	LOC103638290	Zm00001d045787	Ⅰ		Dark	LOC100282349	Zm00001d026392	Ⅰ
Dark	LOC103638426		Ⅰ		Dark	LOC100282909	Zm00001d035579	Ⅰ
Dark	LOC103638511	Zm00001d046117	Ⅰ		Dark	LOC100283248	Zm00001d044327	Ⅰ
Dark	LOC103638781	Zm00001d046705	Ⅰ		Dark	LOC100283389	Zm00001d033988	Ⅰ
Dark	LOC103638836	Zm00001d046846	Ⅰ		Dark	LOC100283506	Zm00001d019250	Ⅰ
Dark	LOC103638965	Zm00001d047138	Ⅰ		Dark	LOC100283515	Zm00001d014271	Ⅰ
Dark	LOC103638995	Zm00001d047180	Ⅰ		Dark	LOC100283710	Zm00001d017952	Ⅰ
Dark	LOC103639023	Zm00001d047234	Ⅰ		Dark	LOC100283813	Zm00001d006285	Ⅰ
Dark	LOC103639123	Zm00001d047453	Ⅰ		Dark	LOC100283834	Zm00001d036656	Ⅰ
Dark	LOC103639211	Zm00001d047607	Ⅰ		Dark	LOC100284125	Zm00001d015242	Ⅰ
Dark	LOC103639355		Ⅰ		Dark	LOC100284362	Zm00001d009594	Ⅰ
Dark	LOC103639416	Zm00001d048032	Ⅰ		Dark	LOC100284412	Zm00001d003414	Ⅰ
Dark	LOC103639462	Zm00001d048147	Ⅰ		Dark	LOC100284432	Zm00001d025117	Ⅰ
Dark	LOC103639472	Zm00001d048166	Ⅰ		Dark	LOC100284486	Zm00001d013390	Ⅰ
Dark	LOC103639484	Zm00001d048205	Ⅰ		Dark	LOC100284630	Zm00001d047207	Ⅰ
Dark	LOC103639559	Zm00001d048390	Ⅰ		Dark	LOC100284973	Zm00001d030165	Ⅰ
Dark	LOC103639772	Zm00001d045266	Ⅰ		Dark	LOC100285199	Zm00001d002943	Ⅰ
Dark	LOC103639895		Ⅰ		Dark	LOC100285376	Zm00001d031290	Ⅰ
Dark	LOC103640093	Zm00001d046529	Ⅰ		Dark	LOC100285394	Zm00001d003468	Ⅰ
Dark	LOC103640122	Zm00001d046662	Ⅰ		Dark	LOC100285435	Zm00001d018241	Ⅰ
Dark	LOC103640215	Zm00001d047048	Ⅰ		Dark	LOC100285523	Zm00001d038874	Ⅰ
Dark	LOC103640234	Zm00001d047084	Ⅰ		Dark	LOC100285570	Zm00001d051238	Ⅰ
Dark	LOC103640526	Zm00001d030936	Ⅰ		Dark	LOC100285596	Zm00001d021246	Ⅰ
Dark	LOC103640763	Zm00001d023430	Ⅰ		Dark	LOC100285645	Zm00001d038913	Ⅰ
Dark	LOC103641012	Zm00001d024012	Ⅰ		Dark	LOC100285720	Zm00001d045138	Ⅰ
Dark	LOC103641013	Zm00001d024014	Ⅰ		Dark	LOC100285816	Zm00001d022268	Ⅰ
Dark	LOC103641414	Zm00001d024900	Ⅰ		Dark	LOC100285857	Zm00001d016016	Ⅰ
Dark	LOC103641471	Zm00001d024978	Ⅰ		Dark	LOC100286044	Zm00001d039936	Ⅰ
Dark	LOC103641482	Zm00001d025000	Ⅰ		Dark	LOC100286142	Zm00001d042092	Ⅰ
Dark	LOC103641536	Zm00001d025116	Ⅰ		Dark	LOC100286299	Zm00001d049823	Ⅰ
Dark	LOC103641594		Ⅰ		Dark	LOC100303780	Zm00001d006458	Ⅰ
Dark	LOC103641635	Zm00001d025389	Ⅰ		Dark	LOC100303785		Ⅰ
Dark	LOC103641650	Zm00001d025423	Ⅰ		Dark	LOC100303907	Zm00001d021845	Ⅰ
Dark	LOC103641670	Zm00001d025463	Ⅰ		Dark	LOC100303916	GRMZM2G094723	Ⅰ
Dark	LOC103641832	Zm00001d025821	Ⅰ		Dark	LOC100304161	Zm00001d017507	Ⅰ
Dark	LOC103641914	Zm00001d026010	Ⅰ		Dark	LOC100304242	GRMZM2G103382	Ⅰ
Dark	LOC103641936	Zm00001d026042	Ⅰ		Dark	LOC100304303	Zm00001d007821	Ⅰ
Dark	LOC103641951	Zm00001d026070	Ⅰ		Dark	LOC100304370	GRMZM2G012977	Ⅰ
Dark	LOC103641966	Zm00001d026103	Ⅰ		Dark	LOC100304412		Ⅰ
Dark	LOC103642129		Ⅰ		Dark	LOC100381355	Zm00001d021822	Ⅰ
Dark	LOC103642150	Zm00001d026505	Ⅰ		Dark	LOC100381503	Zm00001d012902	Ⅰ
Dark	LOC103642206	Zm00001d026647	Ⅰ		Dark	LOC100381536	Zm00001d004771	Ⅰ
Dark	LOC103642207		Ⅰ		Dark	LOC100381563	Zm00001d007072	Ⅰ
Dark	LOC103642238	Zm00001d023233	Ⅰ		Dark	LOC100381569		Ⅰ
Dark	LOC103642561	Zm00001d024637	Ⅰ		Dark	LOC100381571	Zm00001d043904	Ⅰ
Dark	LOC103642586	Zm00001d024699	Ⅰ		Dark	LOC100381705	Zm00001d043547	Ⅰ
Dark	LOC103642714	Zm00001d025265	Ⅰ		Dark	LOC100381744	Zm00001d047418	Ⅰ
Dark	LOC103642930	Zm00001d026385	Ⅰ		Dark	LOC100381758	Zm00001d044740	Ⅰ
Dark	LOC103643034	Zm00001d017728	Ⅰ		Dark	LOC100381844	Zm00001d025099	Ⅰ
Dark	LOC103643039	Zm00001d010516	Ⅰ		Dark	LOC100381855	Zm00001d050470	Ⅰ
Dark	LOC103643221	Zm00001d032016	Ⅰ		Dark	LOC100381976	Zm00001d052450	Ⅰ
Dark	LOC103643242	Zm00001d032090	Ⅰ		Dark	LOC100382044	Zm00001d011253	Ⅰ
Dark	LOC103643308	Zm00001d032269	Ⅰ		Dark	LOC100382045	Zm00001d036530	Ⅰ
Dark	LOC103643555	Zm00001d032925	Ⅰ		Dark	LOC100382047	Zm00001d008456	Ⅰ
Dark	LOC103643639	Zm00001d033107	Ⅰ		Dark	LOC100382133	Zm00001d036825	Ⅰ
Dark	LOC103643640		Ⅰ		Dark	LOC100382273		Ⅰ
Dark	LOC103643744	Zm00001d033347	Ⅰ		Dark	LOC100382285	Zm00001d051794	Ⅰ
Dark	LOC103643906	Zm00001d033767	Ⅰ		Dark	LOC100382296	Zm00001d021679	Ⅰ
Dark	LOC103643931	Zm00001d033824	Ⅰ		Dark	LOC100382307	Zm00001d030578	Ⅰ
Dark	LOC103643994	Zm00001d033981	Ⅰ		Dark	LOC100382351	Zm00001d011165	Ⅰ
Dark	LOC103644098	Zm00001d034263	Ⅰ		Dark	LOC100382353	GRMZM2G169013	Ⅰ
Dark	LOC103644250	Zm00001d034633	Ⅰ		Dark	LOC100382397	Zm00001d010690	Ⅰ
Dark	LOC103644300		Ⅰ		Dark	LOC100382498		Ⅰ
Dark	LOC103644334		Ⅰ		Dark	LOC100382526		Ⅰ
Dark	LOC103644340		Ⅰ		Dark	LOC100382540	Zm00001d049023	Ⅰ
Dark	LOC103644434	Zm00001d027738	Ⅰ		Dark	LOC100382585		Ⅰ
Dark	LOC103644775		Ⅰ		Dark	LOC100382658	Zm00001d038034	Ⅰ
Dark	LOC103644834	Zm00001d030105	Ⅰ		Dark	LOC100382689	Zm00001d013118	Ⅰ
Dark	LOC103644909	Zm00001d030399	Ⅰ		Dark	LOC100382719	Zm00001d002032	Ⅰ
Dark	LOC103644913	Zm00001d030412	Ⅰ		Dark	LOC100382810	Zm00001d028184	Ⅰ
Dark	LOC103644984	Zm00001d030724	Ⅰ		Dark	LOC100382867		Ⅰ
Dark	LOC103644992		Ⅰ		Dark	LOC100382956	Zm00001d010849	Ⅰ
Dark	LOC103645133	Zm00001d031402	Ⅰ		Dark	LOC100383171	Zm00001d014016	Ⅰ
Dark	LOC103645139	Zm00001d031427	Ⅰ		Dark	LOC100383176	Zm00001d044366	Ⅰ
Dark	LOC103645297	Zm00001d032245	Ⅰ		Dark	LOC100383200	Zm00001d043681	Ⅰ
Dark	LOC103645448		Ⅰ		Dark	LOC100383351	Zm00001d029680	Ⅰ
Dark	LOC103645490		Ⅰ		Dark	LOC100383454	Zm00001d013439	Ⅰ
Dark	LOC103645626		Ⅰ		Dark	LOC100383483	Zm00001d039417	Ⅰ
Dark	LOC103645709	Zm00001d034623	Ⅰ		Dark	LOC100383485	Zm00001d012869	Ⅰ
Dark	LOC103645746	Zm00001d001770	Ⅰ		Dark	LOC100383544	Zm00001d037870	Ⅰ
Dark	LOC103645776	Zm00001d001882	Ⅰ		Dark	LOC100383592	Zm00001d018705	Ⅰ
Dark	LOC103645861	Zm00001d002110	Ⅰ		Dark	LOC100383597	Zm00001d029756	Ⅰ
Dark	LOC103645976	Zm00001d002408	Ⅰ		Dark	LOC100383602	Zm00001d044185	Ⅰ
Dark	LOC103645985	Zm00001d002431	Ⅰ		Dark	LOC100383678		Ⅰ
Dark	LOC103646151	Zm00001d002836	Ⅰ		Dark	LOC100383683	Zm00001d037427	Ⅰ
Dark	LOC103646263	Zm00001d003149	Ⅰ		Dark	LOC100383685	Zm00001d043159	Ⅰ
Dark	LOC103646603	Zm00001d035589	Ⅰ		Dark	LOC100383738	Zm00001d017088	Ⅰ
Dark	LOC103646882	Zm00001d004526	Ⅰ		Dark	LOC100383747	GRMZM2G024927	Ⅰ
Dark	LOC103646883	Zm00001d004534	Ⅰ		Dark	LOC100383761	Zm00001d042064	Ⅰ
Dark	LOC103646893		Ⅰ		Dark	LOC100383809	Zm00001d028026	Ⅰ
Dark	LOC103646907	Zm00001d004587	Ⅰ		Dark	LOC100383829	Zm00001d047681	Ⅰ
Dark	LOC103647476	Zm00001d005867	Ⅰ		Dark	LOC100383861	Zm00001d047691	Ⅰ
Dark	LOC103647512		Ⅰ		Dark	LOC100383877	Zm00001d048019	Ⅰ
Dark	LOC103647623	Zm00001d006230	Ⅰ		Dark	LOC100383924	Zm00001d038519	Ⅰ
Dark	LOC103647658	Zm00001d006341	Ⅰ		Dark	LOC100384027	Zm00001d036640	Ⅰ
Dark	LOC103647730	Zm00001d006535	Ⅰ		Dark	LOC100384301	Zm00001d043484	Ⅰ
Dark	LOC103647816	Zm00001d006779	Ⅰ		Dark	LOC100384309	Zm00001d013386	Ⅰ
Dark	LOC103647838	Zm00001d006844	Ⅰ		Dark	LOC100384400		Ⅰ
Dark	LOC103647867	Zm00001d006905	Ⅰ		Dark	LOC100384452	Zm00001d051620	Ⅰ
Dark	LOC103647887		Ⅰ		Dark	LOC100384481	Zm00001d043649	Ⅰ
Dark	LOC103647937	Zm00001d007156	Ⅰ		Dark	LOC100384497	Zm00001d029722	Ⅰ
Dark	LOC103647941	Zm00001d007163	Ⅰ		Dark	LOC100384690	Zm00001d038460	Ⅰ
Dark	LOC103647963	Zm00001d007240	Ⅰ		Dark	LOC100384721	Zm00001d023715	Ⅰ
Dark	LOC103648069	Zm00001d007474	Ⅰ		Dark	LOC100384732	Zm00001d002309	Ⅰ
Dark	LOC103648074	Zm00001d007477	Ⅰ		Dark	LOC100384857	GRMZM2G381138	Ⅰ
Dark	LOC103648144		Ⅰ		Dark	LOC100500955	Zm00001d013857	Ⅰ
Dark	LOC103648166	Zm00001d007637	Ⅰ		Dark	LOC100500983	Zm00001d049377	Ⅰ
Dark	LOC103648219	Zm00001d007750	Ⅰ		Dark	LOC100501042	Zm00001d045511	Ⅰ
Dark	LOC103648220	Zm00001d007752	Ⅰ		Dark	LOC100501092	Zm00001d006158	Ⅰ
Dark	LOC103648297	Zm00001d007963	Ⅰ		Dark	LOC100501174	Zm00001d024713	Ⅰ
Dark	LOC103648368	Zm00001d002174	Ⅰ		Dark	LOC100501207	Zm00001d023316	Ⅰ
Dark	LOC103648371	GRMZM2G422340	Ⅰ		Dark	LOC100501214		Ⅰ
Dark	LOC103648406	Zm00001d002381	Ⅰ		Dark	LOC100501298		Ⅰ
Dark	LOC103648480	Zm00001d002835	Ⅰ		Dark	LOC100501315	Zm00001d046210	Ⅰ
Dark	LOC103648622	Zm00001d003591	Ⅰ		Dark	LOC100501372	Zm00001d034082	Ⅰ
Dark	LOC103648927	Zm00001d004726	Ⅰ		Dark	LOC100501408	Zm00001d008468	Ⅰ
Dark	LOC103648965	Zm00001d004885	Ⅰ		Dark	LOC100501485	Zm00001d047939	Ⅰ
Dark	LOC103649038	Zm00001d005212	Ⅰ		Dark	LOC100501497	Zm00001d016913	Ⅰ
Dark	LOC103649304	Zm00001d006861	Ⅰ		Dark	LOC100501804	Zm00001d036025	Ⅰ
Dark	LOC103649330	Zm00001d007056	Ⅰ		Dark	LOC100501883	Zm00001d021726	Ⅰ
Dark	LOC103649348	Zm00001d007147	Ⅰ		Dark	LOC100501951	Zm00001d019899	Ⅰ
Dark	LOC103649349		Ⅰ		Dark	LOC100502040		Ⅰ
Dark	LOC103649391	Zm00001d007437	Ⅰ		Dark	LOC100502189	Zm00001d011990	Ⅰ
Dark	LOC103649453	Zm00001d007656	Ⅰ		Dark	LOC100502191	Zm00001d043264	Ⅰ
Dark	LOC103649710	Zm00001d039723	Ⅰ		Dark	LOC100502212		Ⅰ
Dark	LOC103649729	Zm00001d039769	Ⅰ		Dark	LOC100502223	Zm00001d016101	Ⅰ
Dark	LOC103649762	Zm00001d039822	Ⅰ		Dark	LOC100502257	Zm00001d012939	Ⅰ
Dark	LOC103650008	Zm00001d040414	Ⅰ		Dark	LOC100502279	Zm00001d014135	Ⅰ
Dark	LOC103650058	Zm00001d040550	Ⅰ		Dark	LOC100502282	Zm00001d053092	Ⅰ
Dark	LOC103650446	Zm00001d041358	Ⅰ		Dark	LOC100502335	Zm00001d021119	Ⅰ
Dark	LOC103650541	Zm00001d041583	Ⅰ		Dark	LOC100502342		Ⅰ
Dark	LOC103650598	Zm00001d041746	Ⅰ		Dark	LOC100502382		Ⅰ
Dark	LOC103650615	Zm00001d041788	Ⅰ		Dark	LOC100502416	Zm00001d009600	Ⅰ
Dark	LOC103650626	Zm00001d041814	Ⅰ		Dark	LOC100502448	Zm00001d024710	Ⅰ
Dark	LOC103650814	Zm00001d042259	Ⅰ		Dark	LOC100502453		Ⅰ
Dark	LOC103650849	Zm00001d042353	Ⅰ		Dark	LOC100502501	Zm00001d023693	Ⅰ
Dark	LOC103651144	Zm00001d043274	Ⅰ		Dark	LOC100857062	Zm00001d025964	Ⅰ
Dark	LOC103651540	Zm00001d044323	Ⅰ		Dark	LOC101027244	Zm00001d038582	Ⅰ
Dark	LOC103651584	Zm00001d044419	Ⅰ		Dark	LOC103625694	Zm00001d012794	Ⅰ
Dark	LOC103652171	Zm00001d041553	Ⅰ		Dark	LOC103625696	Zm00001d012797	Ⅰ
Dark	LOC103652362	Zm00001d042594	Ⅰ		Dark	LOC103625700	Zm00001d012801	Ⅰ
Dark	LOC103652370		Ⅰ		Dark	LOC103625840	Zm00001d013165	Ⅰ
Dark	LOC103652619		Ⅰ		Dark	LOC103625842	Zm00001d013168	Ⅰ
Dark	LOC103652730	Zm00001d048715	Ⅰ		Dark	LOC103626014	Zm00001d013596	Ⅰ
Dark	LOC103652738	Zm00001d048738	Ⅰ		Dark	LOC103626156	Zm00001d014003	Ⅰ
Dark	LOC103652744	Zm00001d038675	Ⅰ		Dark	LOC103626173	Zm00001d014043	Ⅰ
Dark	LOC103652748	Zm00001d048770	Ⅰ		Dark	LOC103626684	Zm00001d015445	Ⅰ
Dark	LOC103652751		Ⅰ		Dark	LOC103626959		Ⅰ
Dark	LOC103652759	Zm00001d048786	Ⅰ		Dark	LOC103627131	Zm00001d016417	Ⅰ
Dark	LOC103652884	Zm00001d049112	Ⅰ		Dark	LOC103627151	Zm00001d016470	Ⅰ
Dark	LOC103653058		Ⅰ		Dark	LOC103627159		Ⅰ
Dark	LOC103653230		Ⅰ		Dark	LOC103627234	Zm00001d016682	Ⅰ
Dark	LOC103653279	Zm00001d049987	Ⅰ		Dark	LOC103627387	Zm00001d017129	Ⅰ
Dark	LOC103653384	Zm00001d050198	Ⅰ		Dark	LOC103627472	Zm00001d017380	Ⅰ
Dark	LOC103653549		Ⅰ		Dark	LOC103627476		Ⅰ
Dark	LOC103653571	Zm00001d050548	Ⅰ		Dark	LOC103627507	Zm00001d017487	Ⅰ
Dark	LOC103653609	Zm00001d050694	Ⅰ		Dark	LOC103627629	Zm00001d017798	Ⅰ
Dark	LOC103653629	Zm00001d050754	Ⅰ		Dark	LOC103627692	Zm00001d017954	Ⅰ
Dark	LOC103653725	Zm00001d050989	Ⅰ		Dark	LOC103628047	Zm00001d013702	Ⅰ
Dark	LOC103653844	Zm00001d051264	Ⅰ		Dark	LOC103628099	GRMZM5G873681	Ⅰ
Dark	LOC103654092	Zm00001d051851	Ⅰ		Dark	LOC103628650		Ⅰ
Dark	LOC103654201	Zm00001d052096	Ⅰ		Dark	LOC103629039		Ⅰ
Dark	LOC103654294	Zm00001d052367	Ⅰ		Dark	LOC103629048		Ⅰ
Dark	LOC103654363	Zm00001d052581	Ⅰ		Dark	LOC103629084	Zm00001d035411	Ⅰ
Dark	LOC103654545	Zm00001d052991	Ⅰ		Dark	LOC103629130	Zm00001d035224	Ⅰ
Dark	LOC103654733	Zm00001d053409	Ⅰ		Dark	LOC103629223	Zm00001d035603	Ⅰ
Dark	LOC103654875	Zm00001d053751	Ⅰ		Dark	LOC103629246	Zm00001d035651	Ⅰ
Dark	LOC103654969	Zm00001d054005	Ⅰ		Dark	LOC103629477		Ⅰ
Dark	LOC103654982	Zm00001d054052	Ⅰ		Dark	LOC103629525	Zm00001d036280	Ⅰ
Dark	LOC103655201	Zm00001d049470	Ⅰ		Dark	LOC103629597	Zm00001d036506	Ⅰ
Dark	LOC103655622		Ⅰ		Dark	LOC103629612	Zm00001d036532	Ⅰ
Dark	LOC103655770		Ⅰ		Dark	LOC103629710	Zm00001d036762	Ⅰ
Dark	LOC103655818	Zm00001d052648	Ⅰ		Dark	LOC103629712	Zm00001d036783	Ⅰ
Dark	LOC103656003	Zm00001d053705	Ⅰ		Dark	LOC103629717		Ⅰ
Dark	LOC107546766		Ⅰ		Dark	LOC103629791	Zm00001d036911	Ⅰ
Dark	LOC109939156	Zm00001d047055	Ⅰ		Dark	LOC103629805	Zm00001d036940	Ⅰ
Dark	LOC109939167	Zm00001d042799	Ⅰ		Dark	LOC103630022	Zm00001d037468	Ⅰ
Dark	LOC109939171		Ⅰ		Dark	LOC103630072	Zm00001d037615	Ⅰ
Dark	LOC109939282		Ⅰ		Dark	LOC103630165	Zm00001d037818	Ⅰ
Dark	LOC109939505	Zm00001d015258	Ⅰ		Dark	LOC103630195	Zm00001d027240	Ⅰ
Dark	LOC109939520	Zm00001d015671	Ⅰ		Dark	LOC103630223	Zm00001d027242	Ⅰ
Dark	LOC109939563		Ⅰ		Dark	LOC103630287	Zm00001d038036	Ⅰ
Dark	LOC109939889		Ⅰ		Dark	LOC103630323	Zm00001d038115	Ⅰ
Dark	LOC109939894	Zm00001d018546	Ⅰ		Dark	LOC103630410	Zm00001d038303	Ⅰ
Dark	LOC109939910		Ⅰ		Dark	LOC103630481	Zm00001d038459	Ⅰ
Dark	LOC109939939	Zm00001d015538	Ⅰ		Dark	LOC103630483	Zm00001d027281	Ⅰ
Dark	LOC109939978	Zm00001d017189	Ⅰ		Dark	LOC103630812		Ⅰ
Dark	LOC109940006		Ⅰ		Dark	LOC103630881	Zm00001d035381	Ⅰ
Dark	LOC109940202	Zm00001d037282	Ⅰ		Dark	LOC103630932	Zm00001d027385	Ⅰ
Dark	LOC109940748		Ⅰ		Dark	LOC103630979	Zm00001d035570	Ⅰ
Dark	LOC109941360		Ⅰ		Dark	LOC103631004	Zm00001d035636	Ⅰ
Dark	LOC109941669	Zm00001d012593	Ⅰ		Dark	LOC103631208	Zm00001d027440	Ⅰ
Dark	LOC109941829		Ⅰ		Dark	LOC103631388	Zm00001d037400	Ⅰ
Dark	LOC109942860		Ⅰ		Dark	LOC103631431	Zm00001d037594	Ⅰ
Dark	LOC109942871	GRMZM2G397785	Ⅰ		Dark	LOC103631665	Zm00001d027520	Ⅰ
Dark	LOC109943181	Zm00001d024514	Ⅰ		Dark	LOC103631680	Zm00001d027576	Ⅰ
Dark	LOC109943676	Zm00001d030438	Ⅰ		Dark	LOC103631723	Zm00001d027672	Ⅰ
Dark	LOC109943804	Zm00001d034172	Ⅰ		Dark	LOC103631741	Zm00001d027739	Ⅰ
Dark	LOC109943954	Zm00001d002320	Ⅰ		Dark	LOC103631778	Zm00001d027861	Ⅰ
Dark	LOC109943998	Zm00001d003794	Ⅰ		Dark	LOC103631909	Zm00001d018709	Ⅰ
Dark	LOC109944026		Ⅰ		Dark	LOC103631943	Zm00001d018800	Ⅰ
Dark	LOC109944137		Ⅰ		Dark	LOC103631954	Zm00001d018830	Ⅰ
Dark	LOC109944361		Ⅰ		Dark	LOC103632088	Zm00001d019087	Ⅰ
Dark	LOC109944467	Zm00001d002328	Ⅰ		Dark	LOC103632184	Zm00001d019338	Ⅰ
Dark	LOC109944832	Zm00001d041513	Ⅰ		Dark	LOC103632191	Zm00001d019354	Ⅰ
Dark	LOC109944947	Zm00001d040569	Ⅰ		Dark	LOC103632226	Zm00001d019406	Ⅰ
Dark	LOC109945068		Ⅰ		Dark	LOC103632676		Ⅰ
Dark	LOC109945626	Zm00001d053133	Ⅰ		Dark	LOC103632695	Zm00001d043075	Ⅰ
Dark	LOC109945937	Zm00001d053175	Ⅰ		Dark	LOC103632960	Zm00001d021089	Ⅰ
Dark	LOC109946006	Zm00001d049390	Ⅰ		Dark	LOC103632998	Zm00001d021000	Ⅰ
Dark	LOC109946067		Ⅰ		Dark	LOC103633018	Zm00001d021155	Ⅰ
Dark	LOC110017796		Ⅰ		Dark	LOC103633078	Zm00001d021269	Ⅰ
Dark	LOC111258510		Ⅰ		Dark	LOC103633154	Zm00001d021455	Ⅰ
Dark	LOC111589241		Ⅰ		Dark	LOC103633253	Zm00001d021681	Ⅰ
Dark	LOC111589575		Ⅰ		Dark	LOC103633296	Zm00001d021770	Ⅰ
Dark	LOC111589946	Zm00001d012775	Ⅰ		Dark	LOC103633730	Zm00001d019036	Ⅰ
Dark	LOC111589955		Ⅰ		Dark	LOC103634220	Zm00001d028557	Ⅰ
Dark	LOC111589958		Ⅰ		Dark	LOC103634229		Ⅰ
Dark	LOC111590268		Ⅰ		Dark	LOC103634581	Zm00001d028926	Ⅰ
Dark	LOC111590306	Zm00001d025795	Ⅰ		Dark	LOC103634611	Zm00001d029025	Ⅰ
Dark	LOC541833	Zm00001d041772	Ⅰ		Dark	LOC103634677	Zm00001d008303	Ⅰ
Dark	LOC542458	Zm00001d036871	Ⅰ		Dark	LOC103634678	Zm00001d008303	Ⅰ
Dark	naat1	Zm00001d053281	Ⅰ		Dark	LOC103634680	Zm00001d008311	Ⅰ
Dark	NAC95	Zm00001d042580	Ⅰ		Dark	LOC103634763	Zm00001d008477	Ⅰ
Dark	pco066796	Zm00001d031203	Ⅰ		Dark	LOC103634832	Zm00001d008632	Ⅰ
Dark	pco073188	Zm00001d039301	Ⅰ		Dark	LOC103635001	Zm00001d008985	Ⅰ
Dark	pco087035(411)	Zm00001d049910	Ⅰ		Dark	LOC103635082	Zm00001d009119	Ⅰ
Dark	pco097773		Ⅰ		Dark	LOC103635475		Ⅰ
Dark	pco101387	Zm00001d049413	Ⅰ		Dark	LOC103635706	Zm00001d010393	Ⅰ
Dark	pco106157	Zm00001d006808	Ⅰ		Dark	LOC103636181	Zm00001d011604	Ⅰ
Dark	pco107502b	Zm00001d006089	Ⅰ		Dark	LOC103636186		Ⅰ
Dark	pco116203	Zm00001d033225	Ⅰ		Dark	LOC103636355	Zm00001d012032	Ⅰ
Dark	pco143515	Zm00001d020984	Ⅰ		Dark	LOC103636375	Zm00001d012098	Ⅰ
Dark	phyS11	Zm00001d041660	Ⅰ		Dark	LOC103636436		Ⅰ
Dark	pip1e	Zm00001d051872	Ⅰ		Dark	LOC103636474	Zm00001d012333	Ⅰ
Dark	pip2f	Zm00001d019565	Ⅰ		Dark	LOC103636476	Zm00001d012335	Ⅰ
Dark	pks1	Zm00001d002246	Ⅰ		Dark	LOC103636489	Zm00001d012362	Ⅰ
Dark	PR-5	Zm00001d031158	Ⅰ		Dark	LOC103636584	Zm00001d012603	Ⅰ
Dark	si614021b09a	Zm00001d038700	Ⅰ		Dark	LOC103637047	Zm00001d009777	Ⅰ
Dark	si618003d03	Zm00001d018489	Ⅰ		Dark	LOC103637063	Zm00001d029645	Ⅰ
Dark	si660046c04	Zm00001d008283	Ⅰ		Dark	LOC103637333		Ⅰ
Dark	si945040c06	Zm00001d019641	Ⅰ		Dark	LOC103637420	Zm00001d029716	Ⅰ
Dark	srk1	Zm00001d007743	Ⅰ		Dark	LOC103637608	Zm00001d029776	Ⅰ
Dark	TIDP2786	Zm00001d040285	Ⅰ		Dark	LOC103637768		Ⅰ
Dark	TIDP3241	Zm00001d017865	Ⅰ		Dark	LOC103637787		Ⅰ
Dark	TIDP3412	Zm00001d041662	Ⅰ		Dark	LOC103637819	Zm00001d044805	Ⅰ
Dark	TIDP3581	Zm00001d023984	Ⅰ		Dark	LOC103637910	Zm00001d044976	Ⅰ
Dark	tip2b	Zm00001d017485	Ⅰ		Dark	LOC103637954	Zm00001d045047	Ⅰ
Dark	umc1509	Zm00001d048841	Ⅰ		Dark	LOC103638071	Zm00001d045319	Ⅰ
Dark	umc1714	Zm00001d048309	Ⅰ		Dark	LOC103638131	Zm00001d045459	Ⅰ
Dark	umc2388	Zm00001d013725	Ⅰ		Dark	LOC103638163		Ⅰ
Dark	umc2562	Zm00001d006623	Ⅰ		Dark	LOC103638202	GRMZM2G156376	Ⅰ
Dark	abp4	Zm00001d023904	Ⅱ		Dark	LOC103638286	Zm00001d045782	Ⅰ
Dark	Atg10	Zm00001d025765	Ⅱ		Dark	LOC103638632	Zm00001d046381	Ⅰ
Dark	AUX17		Ⅱ		Dark	LOC103638692	Zm00001d046521	Ⅰ
Dark	AUX3	Zm00001d039624	Ⅱ		Dark	LOC103638912	Zm00001d047074	Ⅰ
Dark	AW267377	Zm00001d022227	Ⅱ		Dark	LOC103639018	Zm00001d047228	Ⅰ
Dark	AY105589	Zm00001d019225	Ⅱ		Dark	LOC103639057	Zm00001d047300	Ⅰ
Dark	AY107218	Zm00001d003195	Ⅱ		Dark	LOC103639088	Zm00001d047361	Ⅰ
Dark	AY107414	Zm00001d014744	Ⅱ		Dark	LOC103639092	Zm00001d047367	Ⅰ
Dark	AY110053	Zm00001d012600	Ⅱ		Dark	LOC103639200	Zm00001d047592	Ⅰ
Dark	AY110514	Zm00001d025023	Ⅱ		Dark	LOC103639247		Ⅰ
Dark	AY112355	Zm00001d044748	Ⅱ		Dark	LOC103639325	Zm00001d047853	Ⅰ
Dark	BE997321	Zm00001d053927	Ⅱ		Dark	LOC103639412	Zm00001d048031	Ⅰ
Dark	bHLH148	Zm00001d002288	Ⅱ		Dark	LOC103639429	Zm00001d048061	Ⅰ
Dark	cad1	Zm00001d002346	Ⅱ		Dark	LOC103639439	Zm00001d048089	Ⅰ
Dark	cl20634_1b	Zm00001d012156	Ⅱ		Dark	LOC103639460	Zm00001d048146	Ⅰ
Dark	cl2576_1e		Ⅱ		Dark	LOC103639942	Zm00001d045948	Ⅰ
Dark	cl40079_1(357)		Ⅱ		Dark	LOC103640129	Zm00001d030772	Ⅰ
Dark	cl44093_1	Zm00001d046778	Ⅱ		Dark	LOC103640373	Zm00001d030807	Ⅰ
Dark	cl4954_1	Zm00001d043519	Ⅱ		Dark	LOC103640595	Zm00001d031053	Ⅰ
Dark	cl5155_1	Zm00001d048789	Ⅱ		Dark	LOC103640638		Ⅰ
Dark	cl51743_1a	Zm00001d022308	Ⅱ		Dark	LOC103640664	Zm00001d031159	Ⅰ
Dark	cl56202_1a	Zm00001d014315	Ⅱ		Dark	LOC103640708	Zm00001d023320	Ⅰ
Dark	cl60180_1(477)	Zm00001d025407	Ⅱ		Dark	LOC103640712	Zm00001d023323	Ⅰ
Dark	cl891_1a	Zm00001d037768	Ⅱ		Dark	LOC103640720	Zm00001d023330	Ⅰ
Dark	cncr1	Zm00001d032152	Ⅱ		Dark	LOC103640766		Ⅰ
Dark	csu275a(mtl)	Zm00001d035659	Ⅱ		Dark	LOC103640770	Zm00001d023443	Ⅰ
Dark	EREB156	Zm00001d026447	Ⅱ		Dark	LOC103640797	Zm00001d023492	Ⅰ
Dark	EREB212	Zm00001d026448	Ⅱ		Dark	LOC103640852	Zm00001d023592	Ⅰ
Dark	FIP1	Zm00001d025900	Ⅱ		Dark	LOC103640879	Zm00001d023669	Ⅰ
Dark	GNAT25	Zm00001d024169	Ⅱ		Dark	LOC103640902	Zm00001d023724	Ⅰ
Dark	go1	Zm00001d018810	Ⅱ		Dark	LOC103640951	Zm00001d023846	Ⅰ
Dark	gpm243b	Zm00001d031992	Ⅱ		Dark	LOC103640975	Zm00001d023908	Ⅰ
Dark	gst19	Zm00001d036951	Ⅱ		Dark	LOC103640981	Zm00001d023919	Ⅰ
Dark	gst24	Zm00001d018220	Ⅱ		Dark	LOC103641134	Zm00001d024268	Ⅰ
Dark	ham101	Zm00001d006918	Ⅱ		Dark	LOC103641146	Zm00001d024301	Ⅰ
Dark	HB45	Zm00001d028304	Ⅱ		Dark	LOC103641416		Ⅰ
Dark	HKT1	Zm00001d040627	Ⅱ		Dark	LOC103641465		Ⅰ
Dark	HO1	Zm00001d046492	Ⅱ		Dark	LOC103641588	Zm00001d025253	Ⅰ
Dark	hsp18f	Zm00001d039566	Ⅱ		Dark	LOC103641698	Zm00001d025539	Ⅰ
Dark	IDP1421	Zm00001d052034	Ⅱ		Dark	LOC103641767		Ⅰ
Dark	IDP1426	Zm00001d008394	Ⅱ		Dark	LOC103641846	Zm00001d025855	Ⅰ
Dark	IDP144	Zm00001d008951	Ⅱ		Dark	LOC103641852	Zm00001d025875	Ⅰ
Dark	IDP1448	Zm00001d023384	Ⅱ		Dark	LOC103641878	Zm00001d025931	Ⅰ
Dark	IDP1614	Zm00001d028330	Ⅱ		Dark	LOC103641961	Zm00001d026096	Ⅰ
Dark	IDP1692	Zm00001d018786	Ⅱ		Dark	LOC103642008	Zm00001d026200	Ⅰ
Dark	IDP2368	Zm00001d043485	Ⅱ		Dark	LOC103642047	Zm00001d026272	Ⅰ
Dark	IDP2389	Zm00001d013234	Ⅱ		Dark	LOC103642147	Zm00001d026501	Ⅰ
Dark	IDP2402	Zm00001d012213	Ⅱ		Dark	LOC103642245	Zm00001d023295	Ⅰ
Dark	IDP2409	Zm00001d037687	Ⅱ		Dark	LOC103642493	Zm00001d031536	Ⅰ
Dark	IDP2455	Zm00001d003757	Ⅱ		Dark	LOC103642542		Ⅰ
Dark	IDP2456	Zm00001d010698	Ⅱ		Dark	LOC103642707	GRMZM2G124797	Ⅰ
Dark	IDP256		Ⅱ		Dark	LOC103642935	Zm00001d026420	Ⅰ
Dark	IDP2579	Zm00001d025017	Ⅱ		Dark	LOC103643020	Zm00001d013188	Ⅰ
Dark	IDP275	Zm00001d012527	Ⅱ		Dark	LOC103643581	Zm00001d032981	Ⅰ
Dark	IDP29	Zm00001d027888	Ⅱ		Dark	LOC103643737	Zm00001d033335	Ⅰ
Dark	IDP427	Zm00001d044394	Ⅱ		Dark	LOC103643917		Ⅰ
Dark	IDP582	Zm00001d024865	Ⅱ		Dark	LOC103643935	Zm00001d033826	Ⅰ
Dark	IDP628	Zm00001d013798	Ⅱ		Dark	LOC103643979	Zm00001d033943	Ⅰ
Dark	IDP694	Zm00001d044747	Ⅱ		Dark	LOC103643987	Zm00001d033957	Ⅰ
Dark	IDP774	Zm00001d025509	Ⅱ		Dark	LOC103644030	Zm00001d034092	Ⅰ
Dark	IDP833	Zm00001d037757	Ⅱ		Dark	LOC103644041	Zm00001d034117	Ⅰ
Dark	LIM10	Zm00001d028567	Ⅱ		Dark	LOC103644069		Ⅰ
Dark	LOB38	Zm00001d013732	Ⅱ		Dark	LOC103644130		Ⅰ
Dark	LOC100125656	Zm00001d023516	Ⅱ		Dark	LOC103644175	Zm00001d034433	Ⅰ
Dark	LOC100127507	Zm00001d025401	Ⅱ		Dark	LOC103644181	Zm00001d034452	Ⅰ
Dark	LOC100127535	Zm00001d005698	Ⅱ		Dark	LOC103644279	Zm00001d034711	Ⅰ
Dark	LOC100191515	Zm00001d046476	Ⅱ		Dark	LOC103644715	Zm00001d029510	Ⅰ
Dark	LOC100191528	Zm00001d045220	Ⅱ		Dark	LOC103644833		Ⅰ
Dark	LOC100191552	Zm00001d028561	Ⅱ		Dark	LOC103644981		Ⅰ
Dark	LOC100191594	Zm00001d029033	Ⅱ		Dark	LOC103645055	Zm00001d030998	Ⅰ
Dark	LOC100191596	Zm00001d029803	Ⅱ		Dark	LOC103645763	Zm00001d001841	Ⅰ
Dark	LOC100191665	Zm00001d040153	Ⅱ		Dark	LOC103645854	Zm00001d011365	Ⅰ
Dark	LOC100191711	Zm00001d043654	Ⅱ		Dark	LOC103645891		Ⅰ
Dark	LOC100191901	Zm00001d023277	Ⅱ		Dark	LOC103645904	Zm00001d002228	Ⅰ
Dark	LOC100191939	Zm00001d047447	Ⅱ		Dark	LOC103646020	Zm00001d002533	Ⅰ
Dark	LOC100191940	Zm00001d019078	Ⅱ		Dark	LOC103646136	Zm00001d002806	Ⅰ
Dark	LOC100191965	Zm00001d033924	Ⅱ		Dark	LOC103646213	Zm00001d003019	Ⅰ
Dark	LOC100192049	Zm00001d044723	Ⅱ		Dark	LOC103646448	Zm00001d003667	Ⅰ
Dark	LOC100192078	Zm00001d031216	Ⅱ		Dark	LOC103646450	Zm00001d003675	Ⅰ
Dark	LOC100192089	Zm00001d027649	Ⅱ		Dark	LOC103646496	Zm00001d003778	Ⅰ
Dark	LOC100192507	Zm00001d029840	Ⅱ		Dark	LOC103646503	Zm00001d003791	Ⅰ
Dark	LOC100192568	Zm00001d006387	Ⅱ		Dark	LOC103646559		Ⅰ
Dark	LOC100192604	Zm00001d043544	Ⅱ		Dark	LOC103646566	Zm00001d003939	Ⅰ
Dark	LOC100192727	Zm00001d048450	Ⅱ		Dark	LOC103646892		Ⅰ
Dark	LOC100192745	Zm00001d013361	Ⅱ		Dark	LOC103646955	Zm00001d004687	Ⅰ
Dark	LOC100192763		Ⅱ		Dark	LOC103647134	GRMZM5G874578	Ⅰ
Dark	LOC100192810	Zm00001d036680	Ⅱ		Dark	LOC103647543		Ⅰ
Dark	LOC100192836	Zm00001d047208	Ⅱ		Dark	LOC103647545	Zm00001d006037	Ⅰ
Dark	LOC100192876	Zm00001d008987	Ⅱ		Dark	LOC103647847	Zm00001d006856	Ⅰ
Dark	LOC100192904	Zm00001d001811	Ⅱ		Dark	LOC103647883	Zm00001d006940	Ⅰ
Dark	LOC100192906	Zm00001d003516	Ⅱ		Dark	LOC103647898	Zm00001d007050	Ⅰ
Dark	LOC100192921	Zm00001d044242	Ⅱ		Dark	LOC103648339	Zm00001d001929	Ⅰ
Dark	LOC100192957		Ⅱ		Dark	LOC103648768		Ⅰ
Dark	LOC100192970	Zm00001d034434	Ⅱ		Dark	LOC103649120		Ⅰ
Dark	LOC100193066	GRMZM2G056829	Ⅱ		Dark	LOC103649667	Zm00001d039607	Ⅰ
Dark	LOC100193113	Zm00001d041927	Ⅱ		Dark	LOC103649798	Zm00001d039914	Ⅰ
Dark	LOC100193135		Ⅱ		Dark	LOC103649810	Zm00001d039940	Ⅰ
Dark	LOC100193171	Zm00001d008488	Ⅱ		Dark	LOC103649859	Zm00001d019409	Ⅰ
Dark	LOC100193205	Zm00001d021759	Ⅱ		Dark	LOC103649885	Zm00001d040100	Ⅰ
Dark	LOC100193249	Zm00001d039137	Ⅱ		Dark	LOC103649887		Ⅰ
Dark	LOC100193259	Zm00001d021528	Ⅱ		Dark	LOC103649993	Zm00001d040368	Ⅰ
Dark	LOC100193270	Zm00001d019795	Ⅱ		Dark	LOC103650168	Zm00001d040795	Ⅰ
Dark	LOC100193288	Zm00001d049544	Ⅱ		Dark	LOC103650282		Ⅰ
Dark	LOC100193411	Zm00001d053682	Ⅱ		Dark	LOC103650487		Ⅰ
Dark	LOC100193533	Zm00001d034336	Ⅱ		Dark	LOC103650516	Zm00001d041534	Ⅰ
Dark	LOC100193561	Zm00001d004624	Ⅱ		Dark	LOC103650567	Zm00001d041649	Ⅰ
Dark	LOC100193588	Zm00001d034729	Ⅱ		Dark	LOC103650901	Zm00001d042543	Ⅰ
Dark	LOC100193665	Zm00001d029390	Ⅱ		Dark	LOC103651148	Zm00001d043283	Ⅰ
Dark	LOC100193734	Zm00001d043418	Ⅱ		Dark	LOC103651339	Zm00001d043831	Ⅰ
Dark	LOC100193745	Zm00001d028552	Ⅱ		Dark	LOC103651476	Zm00001d044186	Ⅰ
Dark	LOC100193865	Zm00001d009413	Ⅱ		Dark	LOC103651622	Zm00001d044521	Ⅰ
Dark	LOC100193905	Zm00001d015016	Ⅱ		Dark	LOC103651985		Ⅰ
Dark	LOC100194038	Zm00001d033922	Ⅱ		Dark	LOC103652160	Zm00001d041515	Ⅰ
Dark	LOC100194069	Zm00001d022321	Ⅱ		Dark	LOC103652167	Zm00001d041535	Ⅰ
Dark	LOC100216584	Zm00001d030902	Ⅱ		Dark	LOC103652228	GRMZM2G402368	Ⅰ
Dark	LOC100216605	Zm00001d031991	Ⅱ		Dark	LOC103652304	GRMZM2G428987	Ⅰ
Dark	LOC100216634	Zm00001d012538	Ⅱ		Dark	LOC103652493	Zm00001d043564	Ⅰ
Dark	LOC100216671	Zm00001d043418	Ⅱ		Dark	LOC103652678	Zm00001d048621	Ⅰ
Dark	LOC100216790		Ⅱ		Dark	LOC103652906	Zm00001d049156	Ⅰ
Dark	LOC100216798		Ⅱ		Dark	LOC103652940	Zm00001d049251	Ⅰ
Dark	LOC100216847	Zm00001d048515	Ⅱ		Dark	LOC103653241	Zm00001d049882	Ⅰ
Dark	LOC100216856	Zm00001d036651	Ⅱ		Dark	LOC103653317	Zm00001d050062	Ⅰ
Dark	LOC100216863		Ⅱ		Dark	LOC103653394	Zm00001d050212	Ⅰ
Dark	LOC100216986	Zm00001d051103	Ⅱ		Dark	LOC103653517	Zm00001d050495	Ⅰ
Dark	LOC100217054	Zm00001d015870	Ⅱ		Dark	LOC103653706		Ⅰ
Dark	LOC100217060	Zm00001d028598	Ⅱ		Dark	LOC103654111		Ⅰ
Dark	LOC100217075	Zm00001d040733	Ⅱ		Dark	LOC103654236		Ⅰ
Dark	LOC100217088	Zm00001d044036	Ⅱ		Dark	LOC103654295	Zm00001d052372	Ⅰ
Dark	LOC100217095	Zm00001d024612	Ⅱ		Dark	LOC103654315	Zm00001d052401	Ⅰ
Dark	LOC100217103	Zm00001d010725	Ⅱ		Dark	LOC103654328	Zm00001d052457	Ⅰ
Dark	LOC100217106		Ⅱ		Dark	LOC103654685	Zm00001d053283	Ⅰ
Dark	LOC100217207	Zm00001d013101	Ⅱ		Dark	LOC103654857		Ⅰ
Dark	LOC100217227	Zm00001d029138	Ⅱ		Dark	LOC103654926	Zm00001d053889	Ⅰ
Dark	LOC100217314	Zm00001d052656	Ⅱ		Dark	LOC103655005	Zm00001d054110	Ⅰ
Dark	LOC100272289	Zm00001d047659	Ⅱ		Dark	LOC103655794	Zm00001d052474	Ⅰ
Dark	LOC100272346	Zm00001d002332	Ⅱ		Dark	LOC103655972	Zm00001d053519	Ⅰ
Dark	LOC100272377	GRMZM6G219311	Ⅱ		Dark	LOC107275243	Zm00001d016590	Ⅰ
Dark	LOC100272417	Zm00001d039338	Ⅱ		Dark	LOC107305672	Zm00001d038191	Ⅰ
Dark	LOC100272468	Zm00001d025622	Ⅱ		Dark	LOC107403147	Zm00001d052964	Ⅰ
Dark	LOC100272472	Zm00001d016912	Ⅱ		Dark	LOC107403239	Zm00001d013615	Ⅰ
Dark	LOC100272493	Zm00001d045973	Ⅱ		Dark	LOC107521950	Zm00001d029099	Ⅰ
Dark	LOC100272543	Zm00001d036812	Ⅱ		Dark	LOC107522037	Zm00001d046491	Ⅰ
Dark	LOC100272595		Ⅱ		Dark	LOC107522108	Zm00001d047608	Ⅰ
Dark	LOC100272662	Zm00001d048165	Ⅱ		Dark	LOC109939169	Zm00001d051033	Ⅰ
Dark	LOC100272674		Ⅱ		Dark	LOC109939180		Ⅰ
Dark	LOC100272739	Zm00001d052532	Ⅱ		Dark	LOC109939332	Zm00001d007457	Ⅰ
Dark	LOC100272748	Zm00001d022250	Ⅱ		Dark	LOC109939342	Zm00001d011075	Ⅰ
Dark	LOC100272757	Zm00001d011305	Ⅱ		Dark	LOC109940947		Ⅰ
Dark	LOC100272773	Zm00001d051928	Ⅱ		Dark	LOC109941521	Zm00001d010724	Ⅰ
Dark	LOC100272985		Ⅱ		Dark	LOC109941639	Zm00001d010319	Ⅰ
Dark	LOC100273002	Zm00001d037956	Ⅱ		Dark	LOC109942208		Ⅰ
Dark	LOC100273114	Zm00001d035377	Ⅱ		Dark	LOC109942213		Ⅰ
Dark	LOC100273132	Zm00001d005018	Ⅱ		Dark	LOC109943120		Ⅰ
Dark	LOC100273156		Ⅱ		Dark	LOC109943471		Ⅰ
Dark	LOC100273193	Zm00001d018660	Ⅱ		Dark	LOC109943529	Zm00001d033518	Ⅰ
Dark	LOC100273321	Zm00001d026194	Ⅱ		Dark	LOC109943985	Zm00001d003128	Ⅰ
Dark	LOC100273352	Zm00001d053568	Ⅱ		Dark	LOC109944057	Zm00001d006043	Ⅰ
Dark	LOC100273355	Zm00001d004855	Ⅱ		Dark	LOC109944627	Zm00001d007604	Ⅰ
Dark	LOC100273550	Zm00001d017867	Ⅱ		Dark	LOC109944815		Ⅰ
Dark	LOC100273575	Zm00001d045574	Ⅱ		Dark	LOC109944886	Zm00001d043733	Ⅰ
Dark	LOC100273627	Zm00001d008645	Ⅱ		Dark	LOC109945276		Ⅰ
Dark	LOC100273629		Ⅱ		Dark	LOC109945560	Zm00001d051047	Ⅰ
Dark	LOC100273662		Ⅱ		Dark	LOC109946047		Ⅰ
Dark	LOC100273680	Zm00001d037902	Ⅱ		Dark	LOC109946101		Ⅰ
Dark	LOC100273695	Zm00001d015497	Ⅱ		Dark	LOC109946110		Ⅰ
Dark	LOC100273776	GRMZM2G165867	Ⅱ		Dark	LOC110091767	Zm00001d042857	Ⅰ
Dark	LOC100273813	Zm00001d009288	Ⅱ		Dark	LOC110437701		Ⅰ
Dark	LOC100273817	Zm00001d035356	Ⅱ		Dark	LOC111274019		Ⅰ
Dark	LOC100273828	Zm00001d002455	Ⅱ		Dark	LOC111347728	Zm00001d038918	Ⅰ
Dark	LOC100273980	Zm00001d019721	Ⅱ		Dark	LOC111590134	Zm00001d047821	Ⅰ
Dark	LOC100274055	Zm00001d026386	Ⅱ		Dark	LOC541755	Zm00001d013164	Ⅰ
Dark	LOC100274109	Zm00001d013506	Ⅱ		Dark	LOC541840	Zm00001d042102	Ⅰ
Dark	LOC100274151	Zm00001d030952	Ⅱ		Dark	LOC542035	Zm00001d044899	Ⅰ
Dark	LOC100274158	Zm00001d011061	Ⅱ		Dark	LOC542140	Zm00001d034035	Ⅰ
Dark	LOC100274183	Zm00001d028748	Ⅱ		Dark	LOC542342	Zm00001d003817	Ⅰ
Dark	LOC100274343	Zm00001d048692	Ⅱ		Dark	maf1	Zm00001d048123	Ⅰ
Dark	LOC100274374	Zm00001d013429	Ⅱ		Dark	mlo1	Zm00001d027486	Ⅰ
Dark	LOC100274398	Zm00001d026191	Ⅱ		Dark	nbp35	Zm00001d017120	Ⅰ
Dark	LOC100274508	Zm00001d014769	Ⅱ		Dark	opr5	Zm00001d003584	Ⅰ
Dark	LOC100274517	Zm00001d043881	Ⅱ		Dark	pco064579	Zm00001d023652	Ⅰ
Dark	LOC100274603	Zm00001d046397	Ⅱ		Dark	pco067113e	Zm00001d013831	Ⅰ
Dark	LOC100274607	Zm00001d041880	Ⅱ		Dark	pco068404	Zm00001d035000	Ⅰ
Dark	LOC100274662	Zm00001d035079	Ⅱ		Dark	pco081127(535)	Zm00001d023863	Ⅰ
Dark	LOC100274681	Zm00001d023311	Ⅱ		Dark	pco081347	GRMZM2G029356	Ⅰ
Dark	LOC100274706	Zm00001d015212	Ⅱ		Dark	pco086874	Zm00001d051609	Ⅰ
Dark	LOC100274736	Zm00001d042027	Ⅱ		Dark	pco089998	Zm00001d002038	Ⅰ
Dark	LOC100274739	Zm00001d043024	Ⅱ		Dark	pco096436b	Zm00001d013326	Ⅰ
Dark	LOC100274798	Zm00001d031546	Ⅱ		Dark	pco101707a	Zm00001d013348	Ⅰ
Dark	LOC100274803	Zm00001d023396	Ⅱ		Dark	pco102947b	Zm00001d043240	Ⅰ
Dark	LOC100274870	Zm00001d025337	Ⅱ		Dark	pco114328(55)	Zm00001d053301	Ⅰ
Dark	LOC100274941	Zm00001d033307	Ⅱ		Dark	pco117754	Zm00001d005998	Ⅰ
Dark	LOC100274982	Zm00001d041300	Ⅱ		Dark	pco137163(463)	Zm00001d015986	Ⅰ
Dark	LOC100275099		Ⅱ		Dark	pco138787(387)	Zm00001d040445	Ⅰ
Dark	LOC100275101	Zm00001d044142	Ⅱ		Dark	pco140565	Zm00001d038266	Ⅰ
Dark	LOC100275155	Zm00001d024802	Ⅱ		Dark	pco145474	Zm00001d031529	Ⅰ
Dark	LOC100275167	Zm00001d013440	Ⅱ		Dark	pco149432	Zm00001d006010	Ⅰ
Dark	LOC100275225	Zm00001d042812	Ⅱ		Dark	pdlk2	Zm00001d022274	Ⅰ
Dark	LOC100275307	Zm00001d007349	Ⅱ		Dark	plt1	Zm00001d023343	Ⅰ
Dark	LOC100275353	Zm00001d009802	Ⅱ		Dark	psei7	Zm00001d029628	Ⅰ
Dark	LOC100275360	Zm00001d038608	Ⅱ		Dark	si486016f12b	Zm00001d026263	Ⅰ
Dark	LOC100275381	Zm00001d012972	Ⅱ		Dark	si606046e06	Zm00001d031518	Ⅰ
Dark	LOC100275408	Zm00001d047441	Ⅱ		Dark	si618050d08		Ⅰ
Dark	LOC100275455	Zm00001d018725	Ⅱ		Dark	si707035f08	Zm00001d002454	Ⅰ
Dark	LOC100275483	Zm00001d014868	Ⅱ		Dark	si707070g05	Zm00001d047800	Ⅰ
Dark	LOC100275500	Zm00001d048034	Ⅱ		Dark	si945024a02	Zm00001d026434	Ⅰ
Dark	LOC100275514	Zm00001d013825	Ⅱ		Dark	si945031b12	Zm00001d020160	Ⅰ
Dark	LOC100275539		Ⅱ		Dark	sig3	Zm00001d039181	Ⅰ
Dark	LOC100275540	Zm00001d034651	Ⅱ		Dark	spesyn	Zm00001d046112	Ⅰ
Dark	LOC100275566	Zm00001d012223	Ⅱ		Dark	TIDP3181	Zm00001d036641	Ⅰ
Dark	LOC100275606	Zm00001d042794	Ⅱ		Dark	TIDP3664	Zm00001d013346	Ⅰ
Dark	LOC100275689	Zm00001d016080	Ⅱ		Dark	TIDP9255	Zm00001d013517	Ⅰ
Dark	LOC100275801	Zm00001d017435	Ⅱ		Dark	tps1	Zm00001d002351	Ⅰ
Dark	LOC100275868	Zm00001d010380	Ⅱ		Dark	umc1296	Zm00001d038862	Ⅰ
Dark	LOC100275899	Zm00001d032220	Ⅱ		Dark	umc1973	Zm00001d042470	Ⅰ
Dark	LOC100275908	Zm00001d025822	Ⅱ		Dark	umc1979	Zm00001d037609	Ⅰ
Dark	LOC100276012	Zm00001d024519	Ⅱ		Dark	umc2034	Zm00001d023453	Ⅰ
Dark	LOC100276065	Zm00001d046385	Ⅱ		Dark	umc2217	Zm00001d029195	Ⅰ
Dark	LOC100276090	Zm00001d046739	Ⅱ		Dark	umc2220	Zm00001d005978	Ⅰ
Dark	LOC100276161		Ⅱ		Dark	umc2303	Zm00001d017032	Ⅰ
Dark	LOC100276180	Zm00001d008599	Ⅱ		Dark	umc2311	Zm00001d035447	Ⅰ
Dark	LOC100276222	GRMZM2G145262	Ⅱ		Dark	umc2403	Zm00001d002159	Ⅰ
Dark	LOC100276326	Zm00001d011126	Ⅱ		Dark	umc2679	Zm00001d006608	Ⅰ
Dark	LOC100276442	Zm00001d012995	Ⅱ		Dark	aldh5	Zm00001d044340	Ⅱ
Dark	LOC100276472	Zm00001d043254	Ⅱ		Dark	AY110835	Zm00001d013549	Ⅱ
Dark	LOC100276518		Ⅱ		Dark	cl1073_2	Zm00001d033951	Ⅱ
Dark	LOC100276567	Zm00001d007836	Ⅱ		Dark	cl14665_2	Zm00001d016552	Ⅱ
Dark	LOC100276809	Zm00001d021711	Ⅱ		Dark	cl17367_1(196)	Zm00001d004259	Ⅱ
Dark	LOC100276852	Zm00001d010419	Ⅱ		Dark	cl19799_1	Zm00001d051842	Ⅱ
Dark	LOC100276888	Zm00001d045913	Ⅱ		Dark	cl22047_1	Zm00001d041268	Ⅱ
Dark	LOC100277042	Zm00001d002456	Ⅱ		Dark	cl32876_1	Zm00001d042555	Ⅱ
Dark	LOC100277073	Zm00001d002937	Ⅱ		Dark	cl615_-1	Zm00001d042274	Ⅱ
Dark	LOC100277096	Zm00001d009425	Ⅱ		Dark	ERF1	Zm00001d009103	Ⅱ
Dark	LOC100277210		Ⅱ		Dark	GLN6	Zm00001d028260	Ⅱ
Dark	LOC100277233	Zm00001d035367	Ⅱ		Dark	gpm119	Zm00001d003470	Ⅱ
Dark	LOC100277443	Zm00001d042144	Ⅱ		Dark	gpm198	Zm00001d029706	Ⅱ
Dark	LOC100277645	Zm00001d003888	Ⅱ		Dark	gpm566c	Zm00001d006057	Ⅱ
Dark	LOC100277646	Zm00001d019117	Ⅱ		Dark	gpm852	Zm00001d032230	Ⅱ
Dark	LOC100277775	Zm00001d013033	Ⅱ		Dark	gst37	Zm00001d029704	Ⅱ
Dark	LOC100277811	Zm00001d005952	Ⅱ		Dark	hao1	Zm00001d002260	Ⅱ
Dark	LOC100277834	Zm00001d016456	Ⅱ		Dark	HRGP		Ⅱ
Dark	LOC100277837	Zm00001d035413	Ⅱ		Dark	IDP506	Zm00001d042088	Ⅱ
Dark	LOC100277935	Zm00001d052878	Ⅱ		Dark	IDP692	Zm00001d041741	Ⅱ
Dark	LOC100278000	Zm00001d034189	Ⅱ		Dark	IDP750	Zm00001d004916	Ⅱ
Dark	LOC100278003	Zm00001d035569	Ⅱ		Dark	LOC100191589	Zm00001d039300	Ⅱ
Dark	LOC100278058	Zm00001d037340	Ⅱ		Dark	LOC100191853	Zm00001d039243	Ⅱ
Dark	LOC100278075	Zm00001d016625	Ⅱ		Dark	LOC100192775	GRMZM2G054415	Ⅱ
Dark	LOC100278084	Zm00001d039991	Ⅱ		Dark	LOC100193115	Zm00001d048407	Ⅱ
Dark	LOC100278203	Zm00001d017037	Ⅱ		Dark	LOC100193238	Zm00001d008904	Ⅱ
Dark	LOC100278243	Zm00001d018947	Ⅱ		Dark	LOC100193302	Zm00001d018059	Ⅱ
Dark	LOC100278275	GRMZM2G045955	Ⅱ		Dark	LOC100193702	Zm00001d038275	Ⅱ
Dark	LOC100278418	Zm00001d028064	Ⅱ		Dark	LOC100194190	Zm00001d031331	Ⅱ
Dark	LOC100278459	GRMZM5G864363	Ⅱ		Dark	LOC100216552		Ⅱ
Dark	LOC100278486	Zm00001d048136	Ⅱ		Dark	LOC100217008	Zm00001d004343	Ⅱ
Dark	LOC100278607	Zm00001d029515	Ⅱ		Dark	LOC100217049	Zm00001d033633	Ⅱ
Dark	LOC100278616	GRMZM2G113917	Ⅱ		Dark	LOC100217102	Zm00001d006645	Ⅱ
Dark	LOC100278675	Zm00001d036690	Ⅱ		Dark	LOC100217165	Zm00001d048417	Ⅱ
Dark	LOC100278747	Zm00001d010693	Ⅱ		Dark	LOC100272315	Zm00001d029924	Ⅱ
Dark	LOC100278766	Zm00001d051748	Ⅱ		Dark	LOC100272348	GRMZM2G047788	Ⅱ
Dark	LOC100278780	Zm00001d023387	Ⅱ		Dark	LOC100272357	Zm00001d030347	Ⅱ
Dark	LOC100278842	Zm00001d047820	Ⅱ		Dark	LOC100272506	Zm00001d031505	Ⅱ
Dark	LOC100278941	Zm00001d028704	Ⅱ		Dark	LOC100272619	Zm00001d041678	Ⅱ
Dark	LOC100278997	Zm00001d024744	Ⅱ		Dark	LOC100272759	Zm00001d007026	Ⅱ
Dark	LOC100279006	Zm00001d045133	Ⅱ		Dark	LOC100272786	Zm00001d006446	Ⅱ
Dark	LOC100279050	Zm00001d045342	Ⅱ		Dark	LOC100272850	Zm00001d045188	Ⅱ
Dark	LOC100279146	Zm00001d017619	Ⅱ		Dark	LOC100272892	Zm00001d029922	Ⅱ
Dark	LOC100279202	Zm00001d031927	Ⅱ		Dark	LOC100272937	Zm00001d041258	Ⅱ
Dark	LOC100279223	Zm00001d035436	Ⅱ		Dark	LOC100273307	Zm00001d049330	Ⅱ
Dark	LOC100279328	Zm00001d005195	Ⅱ		Dark	LOC100273760	Zm00001d002164	Ⅱ
Dark	LOC100279347		Ⅱ		Dark	LOC100274392	Zm00001d014530	Ⅱ
Dark	LOC100279490	Zm00001d046200	Ⅱ		Dark	LOC100274452	Zm00001d048686	Ⅱ
Dark	LOC100279546	Zm00001d021757	Ⅱ		Dark	LOC100274643	Zm00001d033391	Ⅱ
Dark	LOC100279708	Zm00001d018733	Ⅱ		Dark	LOC100274762	Zm00001d028873	Ⅱ
Dark	LOC100279879	GRMZM2G014979	Ⅱ		Dark	LOC100274990	Zm00001d045629	Ⅱ
Dark	LOC100279957	Zm00001d035400	Ⅱ		Dark	LOC100275371		Ⅱ
Dark	LOC100279998	Zm00001d048315	Ⅱ		Dark	LOC100275439	Zm00001d049288	Ⅱ
Dark	LOC100279999	Zm00001d007462	Ⅱ		Dark	LOC100275502	Zm00001d043318	Ⅱ
Dark	LOC100280023	Zm00001d031952	Ⅱ		Dark	LOC100275552	Zm00001d026067	Ⅱ
Dark	LOC100280051	Zm00001d045893	Ⅱ		Dark	LOC100276217	Zm00001d043341	Ⅱ
Dark	LOC100280201		Ⅱ		Dark	LOC100276358	Zm00001d013294	Ⅱ
Dark	LOC100280317	Zm00001d013669	Ⅱ		Dark	LOC100276392		Ⅱ
Dark	LOC100280353	Zm00001d038908	Ⅱ		Dark	LOC100276444		Ⅱ
Dark	LOC100280355	Zm00001d027834	Ⅱ		Dark	LOC100276598	Zm00001d052998	Ⅱ
Dark	LOC100280478	Zm00001d018965	Ⅱ		Dark	LOC100277114	Zm00001d009902	Ⅱ
Dark	LOC100280524	Zm00001d002318	Ⅱ		Dark	LOC100277134	Zm00001d047638	Ⅱ
Dark	LOC100280573	Zm00001d024171	Ⅱ		Dark	LOC100277291	Zm00001d006815	Ⅱ
Dark	LOC100280576	Zm00001d039933	Ⅱ		Dark	LOC100277380	Zm00001d012522	Ⅱ
Dark	LOC100280600	Zm00001d018973	Ⅱ		Dark	LOC100277469	Zm00001d047274	Ⅱ
Dark	LOC100280655	Zm00001d047823	Ⅱ		Dark	LOC100277549	Zm00001d008649	Ⅱ
Dark	LOC100280828	Zm00001d043536	Ⅱ		Dark	LOC100277590	Zm00001d010577	Ⅱ
Dark	LOC100281021	Zm00001d035390	Ⅱ		Dark	LOC100277832	Zm00001d053093	Ⅱ
Dark	LOC100281041	Zm00001d029783	Ⅱ		Dark	LOC100277892	Zm00001d021529	Ⅱ
Dark	LOC100281044	Zm00001d033977	Ⅱ		Dark	LOC100278270	Zm00001d019447	Ⅱ
Dark	LOC100281059	Zm00001d048372	Ⅱ		Dark	LOC100278342	Zm00001d041922	Ⅱ
Dark	LOC100281125	Zm00001d021569	Ⅱ		Dark	LOC100278754		Ⅱ
Dark	LOC100281140	Zm00001d013342	Ⅱ		Dark	LOC100279198	Zm00001d033866	Ⅱ
Dark	LOC100281170	Zm00001d011003	Ⅱ		Dark	LOC100279248	Zm00001d023339	Ⅱ
Dark	LOC100281321	Zm00001d021881	Ⅱ		Dark	LOC100279325	Zm00001d013262	Ⅱ
Dark	LOC100281322	Zm00001d006398	Ⅱ		Dark	LOC100279627	Zm00001d021315	Ⅱ
Dark	LOC100281451	Zm00001d021413	Ⅱ		Dark	LOC100279773	Zm00001d007081	Ⅱ
Dark	LOC100281569	Zm00001d026383	Ⅱ		Dark	LOC100279897	Zm00001d042692	Ⅱ
Dark	LOC100281574	Zm00001d009775	Ⅱ		Dark	LOC100279939	Zm00001d042135	Ⅱ
Dark	LOC100281746	Zm00001d026156	Ⅱ		Dark	LOC100280003	Zm00001d039880	Ⅱ
Dark	LOC100281788	Zm00001d027435	Ⅱ		Dark	LOC100280135	Zm00001d036370	Ⅱ
Dark	LOC100281917	Zm00001d012720	Ⅱ		Dark	LOC100280150	Zm00001d032812	Ⅱ
Dark	LOC100282035	Zm00001d046142	Ⅱ		Dark	LOC100280264	Zm00001d042549	Ⅱ
Dark	LOC100282063	Zm00001d019312	Ⅱ		Dark	LOC100280767	Zm00001d014030	Ⅱ
Dark	LOC100282113	Zm00001d043912	Ⅱ		Dark	LOC100280821	Zm00001d031599	Ⅱ
Dark	LOC100282119	Zm00001d040459	Ⅱ		Dark	LOC100281024	Zm00001d033389	Ⅱ
Dark	LOC100282339	Zm00001d006566	Ⅱ		Dark	LOC100281095	Zm00001d028102	Ⅱ
Dark	LOC100282349	Zm00001d026392	Ⅱ		Dark	LOC100281202	Zm00001d030171	Ⅱ
Dark	LOC100282465	Zm00001d009792	Ⅱ		Dark	LOC100281228	Zm00001d012064	Ⅱ
Dark	LOC100282909	Zm00001d035579	Ⅱ		Dark	LOC100281403	Zm00001d041873	Ⅱ
Dark	LOC100283175	Zm00001d029208	Ⅱ		Dark	LOC100281418	Zm00001d053135	Ⅱ
Dark	LOC100283197	Zm00001d009797	Ⅱ		Dark	LOC100281427	Zm00001d003742	Ⅱ
Dark	LOC100283248	Zm00001d044327	Ⅱ		Dark	LOC100281531	Zm00001d045348	Ⅱ
Dark	LOC100283296	Zm00001d047968	Ⅱ		Dark	LOC100281647	Zm00001d019399	Ⅱ
Dark	LOC100283389	Zm00001d033988	Ⅱ		Dark	LOC100281762	Zm00001d026321	Ⅱ
Dark	LOC100283421	Zm00001d053957	Ⅱ		Dark	LOC100281825	Zm00001d027525	Ⅱ
Dark	LOC100283515	Zm00001d014271	Ⅱ		Dark	LOC100282294	Zm00001d016256	Ⅱ
Dark	LOC100283664	Zm00001d012219	Ⅱ		Dark	LOC100282368	Zm00001d037261	Ⅱ
Dark	LOC100283834	Zm00001d036656	Ⅱ		Dark	LOC100282382	Zm00001d010348	Ⅱ
Dark	LOC100283895	Zm00001d026002	Ⅱ		Dark	LOC100283038	Zm00001d042260	Ⅱ
Dark	LOC100283966	Zm00001d053722	Ⅱ		Dark	LOC100283070		Ⅱ
Dark	LOC100284125	Zm00001d015242	Ⅱ		Dark	LOC100283585	Zm00001d013111	Ⅱ
Dark	LOC100284362	Zm00001d009594	Ⅱ		Dark	LOC100283810	Zm00001d053172	Ⅱ
Dark	LOC100284422	Zm00001d002576	Ⅱ		Dark	LOC100283876	Zm00001d018305	Ⅱ
Dark	LOC100284432	Zm00001d025117	Ⅱ		Dark	LOC100284069	Zm00001d047967	Ⅱ
Dark	LOC100284680	Zm00001d018954	Ⅱ		Dark	LOC100284137	Zm00001d033058	Ⅱ
Dark	LOC100284973	Zm00001d030165	Ⅱ		Dark	LOC100284157	Zm00001d009410	Ⅱ
Dark	LOC100285199	Zm00001d002943	Ⅱ		Dark	LOC100284479	Zm00001d003002	Ⅱ
Dark	LOC100285295	Zm00001d013655	Ⅱ		Dark	LOC100284481	Zm00001d044698	Ⅱ
Dark	LOC100285394	Zm00001d003468	Ⅱ		Dark	LOC100284558	Zm00001d006525	Ⅱ
Dark	LOC100285570	Zm00001d051238	Ⅱ		Dark	LOC100285007	Zm00001d038875	Ⅱ
Dark	LOC100285596	Zm00001d021246	Ⅱ		Dark	LOC100285113	Zm00001d043868	Ⅱ
Dark	LOC100285645	Zm00001d038913	Ⅱ		Dark	LOC100285273	Zm00001d040544	Ⅱ
Dark	LOC100285720	Zm00001d045138	Ⅱ		Dark	LOC100285285	Zm00001d023213	Ⅱ
Dark	LOC100285816	Zm00001d022268	Ⅱ		Dark	LOC100285450	Zm00001d045210	Ⅱ
Dark	LOC100286044	Zm00001d039936	Ⅱ		Dark	LOC100285476	Zm00001d033607	Ⅱ
Dark	LOC100286142	Zm00001d042092	Ⅱ		Dark	LOC100285543	Zm00001d028252	Ⅱ
Dark	LOC100286299	Zm00001d049823	Ⅱ		Dark	LOC100285580		Ⅱ
Dark	LOC100303780	Zm00001d006458	Ⅱ		Dark	LOC100286038	Zm00001d001838	Ⅱ
Dark	LOC100303785		Ⅱ		Dark	LOC100286138	Zm00001d047190	Ⅱ
Dark	LOC100303907	Zm00001d021845	Ⅱ		Dark	LOC100286215	Zm00001d002595	Ⅱ
Dark	LOC100304242	GRMZM2G103382	Ⅱ		Dark	LOC100286381	Zm00001d013037	Ⅱ
Dark	LOC100304303	Zm00001d007821	Ⅱ		Dark	LOC100304419	Zm00001d018013	Ⅱ
Dark	LOC100304370	GRMZM2G012977	Ⅱ		Dark	LOC100381430	GRMZM2G152051	Ⅱ
Dark	LOC100304412		Ⅱ		Dark	LOC100381507	Zm00001d046186	Ⅱ
Dark	LOC100381503	Zm00001d012902	Ⅱ		Dark	LOC100381993	Zm00001d018925	Ⅱ
Dark	LOC100381536	Zm00001d004771	Ⅱ		Dark	LOC100382269	Zm00001d042553	Ⅱ
Dark	LOC100381563	Zm00001d007072	Ⅱ		Dark	LOC100382421	GRMZM2G703348	Ⅱ
Dark	LOC100381567		Ⅱ		Dark	LOC100382714		Ⅱ
Dark	LOC100381569		Ⅱ		Dark	LOC100382850	Zm00001d002302	Ⅱ
Dark	LOC100381571	Zm00001d043904	Ⅱ		Dark	LOC100382969	Zm00001d030372	Ⅱ
Dark	LOC100381705	Zm00001d043547	Ⅱ		Dark	LOC100383076	Zm00001d042550	Ⅱ
Dark	LOC100381744	Zm00001d047418	Ⅱ		Dark	LOC100383123		Ⅱ
Dark	LOC100381758	Zm00001d044740	Ⅱ		Dark	LOC100383323	Zm00001d022457	Ⅱ
Dark	LOC100381844	Zm00001d025099	Ⅱ		Dark	LOC100383355	Zm00001d007914	Ⅱ
Dark	LOC100381855	Zm00001d050470	Ⅱ		Dark	LOC100383363	GRMZM2G089472	Ⅱ
Dark	LOC100381976	Zm00001d052450	Ⅱ		Dark	LOC100383557	GRMZM2G077278|GRMZM2G105401	Ⅱ
Dark	LOC100381995	Zm00001d012937	Ⅱ		Dark	LOC100383603	Zm00001d051399	Ⅱ
Dark	LOC100382044	Zm00001d011253	Ⅱ		Dark	LOC100383645	Zm00001d042763	Ⅱ
Dark	LOC100382045	Zm00001d036530	Ⅱ		Dark	LOC100383650	Zm00001d004772	Ⅱ
Dark	LOC100382047	Zm00001d008456	Ⅱ		Dark	LOC100383756	Zm00001d054001	Ⅱ
Dark	LOC100382133	Zm00001d036825	Ⅱ		Dark	LOC100383768	Zm00001d033377	Ⅱ
Dark	LOC100382139	Zm00001d024273	Ⅱ		Dark	LOC100383856	Zm00001d020209	Ⅱ
Dark	LOC100382155	Zm00001d027847	Ⅱ		Dark	LOC100384177	Zm00001d009383	Ⅱ
Dark	LOC100382273		Ⅱ		Dark	LOC100384217	Zm00001d036663	Ⅱ
Dark	LOC100382285	Zm00001d051794	Ⅱ		Dark	LOC100384745	Zm00001d012761	Ⅱ
Dark	LOC100382296	Zm00001d021679	Ⅱ		Dark	LOC100500956	GRMZM2G141665|GRMZM2G141723	Ⅱ
Dark	LOC100382307	Zm00001d030578	Ⅱ		Dark	LOC100500963	Zm00001d020472	Ⅱ
Dark	LOC100382338	Zm00001d002290	Ⅱ		Dark	LOC100501033	Zm00001d036655	Ⅱ
Dark	LOC100382351	Zm00001d011165	Ⅱ		Dark	LOC100501330	Zm00001d032606	Ⅱ
Dark	LOC100382353	GRMZM2G169013	Ⅱ		Dark	LOC100501351	Zm00001d010236	Ⅱ
Dark	LOC100382397	Zm00001d010690	Ⅱ		Dark	LOC100501404	Zm00001d002514	Ⅱ
Dark	LOC100382498		Ⅱ		Dark	LOC100501661	Zm00001d044235	Ⅱ
Dark	LOC100382526		Ⅱ		Dark	LOC100502280	Zm00001d028783	Ⅱ
Dark	LOC100382540	Zm00001d049023	Ⅱ		Dark	LOC100502427	Zm00001d031940	Ⅱ
Dark	LOC100382585		Ⅱ		Dark	LOC100502515		Ⅱ
Dark	LOC100382658	Zm00001d038034	Ⅱ		Dark	LOC100856965		Ⅱ
Dark	LOC100382719	Zm00001d002032	Ⅱ		Dark	LOC100856985	Zm00001d008845	Ⅱ
Dark	LOC100382810	Zm00001d028184	Ⅱ		Dark	LOC103625925	Zm00001d013382	Ⅱ
Dark	LOC100382867		Ⅱ		Dark	LOC103626064	Zm00001d013759	Ⅱ
Dark	LOC100383171	Zm00001d014016	Ⅱ		Dark	LOC103626065	Zm00001d013760	Ⅱ
Dark	LOC100383176	Zm00001d044366	Ⅱ		Dark	LOC103626124	Zm00001d013906	Ⅱ
Dark	LOC100383200	Zm00001d043681	Ⅱ		Dark	LOC103626181	Zm00001d014063	Ⅱ
Dark	LOC100383321	Zm00001d025528	Ⅱ		Dark	LOC103626416	Zm00001d014695	Ⅱ
Dark	LOC100383454	Zm00001d013439	Ⅱ		Dark	LOC103626486	Zm00001d014882	Ⅱ
Dark	LOC100383483	Zm00001d039417	Ⅱ		Dark	LOC103626577		Ⅱ
Dark	LOC100383485	Zm00001d012869	Ⅱ		Dark	LOC103626685	Zm00001d015444	Ⅱ
Dark	LOC100383544	Zm00001d037870	Ⅱ		Dark	LOC103626769	Zm00001d015676	Ⅱ
Dark	LOC100383597	Zm00001d029756	Ⅱ		Dark	LOC103627012	Zm00001d016193	Ⅱ
Dark	LOC100383602	Zm00001d044185	Ⅱ		Dark	LOC103627016	Zm00001d016207	Ⅱ
Dark	LOC100383606	Zm00001d039827	Ⅱ		Dark	LOC103627215	Zm00001d016640	Ⅱ
Dark	LOC100383678		Ⅱ		Dark	LOC103627513	Zm00001d017507	Ⅱ
Dark	LOC100383683	Zm00001d037427	Ⅱ		Dark	LOC103627800	Zm00001d018210	Ⅱ
Dark	LOC100383685	Zm00001d043159	Ⅱ		Dark	LOC103628030	Zm00001d013594	Ⅱ
Dark	LOC100383761	Zm00001d042064	Ⅱ		Dark	LOC103628268	Zm00001d015028	Ⅱ
Dark	LOC100383809	Zm00001d028026	Ⅱ		Dark	LOC103628579	Zm00001d016312	Ⅱ
Dark	LOC100383861	Zm00001d047691	Ⅱ		Dark	LOC103628624	Zm00001d016448	Ⅱ
Dark	LOC100383877	Zm00001d048019	Ⅱ		Dark	LOC103628836		Ⅱ
Dark	LOC100383906		Ⅱ		Dark	LOC103628906	Zm00001d018430	Ⅱ
Dark	LOC100383923	Zm00001d026288	Ⅱ		Dark	LOC103628961	Zm00001d035057	Ⅱ
Dark	LOC100383924	Zm00001d038519	Ⅱ		Dark	LOC103629261	Zm00001d035694	Ⅱ
Dark	LOC100383988	Zm00001d043446	Ⅱ		Dark	LOC103629272	Zm00001d035715	Ⅱ
Dark	LOC100384003	Zm00001d005381	Ⅱ		Dark	LOC103629392	Zm00001d035962	Ⅱ
Dark	LOC100384027	Zm00001d036640	Ⅱ		Dark	LOC103629424	Zm00001d036026	Ⅱ
Dark	LOC100384301	Zm00001d043484	Ⅱ		Dark	LOC103629671	Zm00001d036663	Ⅱ
Dark	LOC100384303		Ⅱ		Dark	LOC103629711	Zm00001d036763	Ⅱ
Dark	LOC100384309	Zm00001d013386	Ⅱ		Dark	LOC103629837	Zm00001d037006	Ⅱ
Dark	LOC100384400		Ⅱ		Dark	LOC103629848	Zm00001d037017	Ⅱ
Dark	LOC100384452	Zm00001d051620	Ⅱ		Dark	LOC103629969		Ⅱ
Dark	LOC100384481	Zm00001d043649	Ⅱ		Dark	LOC103630250		Ⅱ
Dark	LOC100384497	Zm00001d029722	Ⅱ		Dark	LOC103630281	Zm00001d027248	Ⅱ
Dark	LOC100384690	Zm00001d038460	Ⅱ		Dark	LOC103630305	Zm00001d027254	Ⅱ
Dark	LOC100384732	Zm00001d002309	Ⅱ		Dark	LOC103630467	Zm00001d038439	Ⅱ
Dark	LOC100384857	GRMZM2G381138	Ⅱ		Dark	LOC103630777	Zm00001d039122	Ⅱ
Dark	LOC100500955	Zm00001d013857	Ⅱ		Dark	LOC103631003	Zm00001d035621	Ⅱ
Dark	LOC100500983	Zm00001d049377	Ⅱ		Dark	LOC103631121	Zm00001d018570	Ⅱ
Dark	LOC100501042	Zm00001d045511	Ⅱ		Dark	LOC103631145	Zm00001d036209	Ⅱ
Dark	LOC100501092	Zm00001d006158	Ⅱ		Dark	LOC103631172	Zm00001d036331	Ⅱ
Dark	LOC100501174	Zm00001d024713	Ⅱ		Dark	LOC103631655		Ⅱ
Dark	LOC100501201	Zm00001d049676	Ⅱ		Dark	LOC103631817	Zm00001d027947	Ⅱ
Dark	LOC100501207	Zm00001d023316	Ⅱ		Dark	LOC103631827		Ⅱ
Dark	LOC100501214		Ⅱ		Dark	LOC103631828		Ⅱ
Dark	LOC100501284	Zm00001d042795	Ⅱ		Dark	LOC103631879	GRMZM2G147481	Ⅱ
Dark	LOC100501298		Ⅱ		Dark	LOC103632304		Ⅱ
Dark	LOC100501315	Zm00001d046210	Ⅱ		Dark	LOC103632367		Ⅱ
Dark	LOC100501372	Zm00001d034082	Ⅱ		Dark	LOC103632375	Zm00001d019724	Ⅱ
Dark	LOC100501408	Zm00001d008468	Ⅱ		Dark	LOC103632415		Ⅱ
Dark	LOC100501485	Zm00001d047939	Ⅱ		Dark	LOC103632672	GRMZM2G357349	Ⅱ
Dark	LOC100501497	Zm00001d016913	Ⅱ		Dark	LOC103632686	Zm00001d020329	Ⅱ
Dark	LOC100501804	Zm00001d036025	Ⅱ		Dark	LOC103632901		Ⅱ
Dark	LOC100501883	Zm00001d021726	Ⅱ		Dark	LOC103633033	Zm00001d021176	Ⅱ
Dark	LOC100501924	Zm00001d037112	Ⅱ		Dark	LOC103633077	GRMZM2G338916|GRMZM2G338928	Ⅱ
Dark	LOC100501951	Zm00001d019899	Ⅱ		Dark	LOC103633361	Zm00001d021945	Ⅱ
Dark	LOC100502040		Ⅱ		Dark	LOC103633374	Zm00001d021984	Ⅱ
Dark	LOC100502044	Zm00001d012532	Ⅱ		Dark	LOC103633502	GRMZM2G049785	Ⅱ
Dark	LOC100502189	Zm00001d011990	Ⅱ		Dark	LOC103633506	Zm00001d022344	Ⅱ
Dark	LOC100502191	Zm00001d043264	Ⅱ		Dark	LOC103633536	Zm00001d022418	Ⅱ
Dark	LOC100502212		Ⅱ		Dark	LOC103633553	Zm00001d022468	Ⅱ
Dark	LOC100502223	Zm00001d016101	Ⅱ		Dark	LOC103633575	Zm00001d028422	Ⅱ
Dark	LOC100502257	Zm00001d012939	Ⅱ		Dark	LOC103633795	Zm00001d019334	Ⅱ
Dark	LOC100502279	Zm00001d014135	Ⅱ		Dark	LOC103634467	Zm00001d028654	Ⅱ
Dark	LOC100502282	Zm00001d053092	Ⅱ		Dark	LOC103634658		Ⅱ
Dark	LOC100502342		Ⅱ		Dark	LOC103634707	Zm00001d008367	Ⅱ
Dark	LOC100502382		Ⅱ		Dark	LOC103634805	Zm00001d008577	Ⅱ
Dark	LOC100502416	Zm00001d009600	Ⅱ		Dark	LOC103634833	Zm00001d008633	Ⅱ
Dark	LOC100502448	Zm00001d024710	Ⅱ		Dark	LOC103634886	Zm00001d008773	Ⅱ
Dark	LOC100502453		Ⅱ		Dark	LOC103635029	Zm00001d009034	Ⅱ
Dark	LOC100502501	Zm00001d023693	Ⅱ		Dark	LOC103635282	GRMZM2G083875	Ⅱ
Dark	LOC101027244	Zm00001d038582	Ⅱ		Dark	LOC103635301	Zm00001d009489	Ⅱ
Dark	LOC103625694	Zm00001d012794	Ⅱ		Dark	LOC103635525	Zm00001d009915	Ⅱ
Dark	LOC103625696	Zm00001d012797	Ⅱ		Dark	LOC103635591	Zm00001d010093	Ⅱ
Dark	LOC103625700	Zm00001d012801	Ⅱ		Dark	LOC103635667		Ⅱ
Dark	LOC103625840	Zm00001d013165	Ⅱ		Dark	LOC103635708	Zm00001d010404	Ⅱ
Dark	LOC103625926	Zm00001d013384	Ⅱ		Dark	LOC103635843	Zm00001d010743	Ⅱ
Dark	LOC103626014	Zm00001d013596	Ⅱ		Dark	LOC103635901	Zm00001d010882	Ⅱ
Dark	LOC103626156	Zm00001d014003	Ⅱ		Dark	LOC103636116	Zm00001d011446	Ⅱ
Dark	LOC103626173	Zm00001d014043	Ⅱ		Dark	LOC103636546	Zm00001d012495	Ⅱ
Dark	LOC103626684	Zm00001d015445	Ⅱ		Dark	LOC103636591	Zm00001d012615	Ⅱ
Dark	LOC103626912	Zm00001d015975	Ⅱ		Dark	LOC103636624	Zm00001d012687	Ⅱ
Dark	LOC103626959		Ⅱ		Dark	LOC103636663		Ⅱ
Dark	LOC103627151	Zm00001d016470	Ⅱ		Dark	LOC103636852		Ⅱ
Dark	LOC103627159		Ⅱ		Dark	LOC103637025	Zm00001d009676	Ⅱ
Dark	LOC103627234	Zm00001d016682	Ⅱ		Dark	LOC103637624	Zm00001d029841	Ⅱ
Dark	LOC103627387	Zm00001d017129	Ⅱ		Dark	LOC103637734	Zm00001d030114	Ⅱ
Dark	LOC103627472	Zm00001d017380	Ⅱ		Dark	LOC103637875	Zm00001d044907	Ⅱ
Dark	LOC103627476		Ⅱ		Dark	LOC103638072	Zm00001d045320	Ⅱ
Dark	LOC103627507	Zm00001d017487	Ⅱ		Dark	LOC103638178	Zm00001d045581	Ⅱ
Dark	LOC103627629	Zm00001d017798	Ⅱ		Dark	LOC103638279	GRMZM2G109399	Ⅱ
Dark	LOC103627659	Zm00001d017864	Ⅱ		Dark	LOC103638290	Zm00001d045787	Ⅱ
Dark	LOC103627692	Zm00001d017954	Ⅱ		Dark	LOC103638426		Ⅱ
Dark	LOC103628047	Zm00001d013702	Ⅱ		Dark	LOC103638511	Zm00001d046117	Ⅱ
Dark	LOC103628099	GRMZM5G873681	Ⅱ		Dark	LOC103638767	Zm00001d046681	Ⅱ
Dark	LOC103628650		Ⅱ		Dark	LOC103638781	Zm00001d046705	Ⅱ
Dark	LOC103629036	Zm00001d035343	Ⅱ		Dark	LOC103638965	Zm00001d047138	Ⅱ
Dark	LOC103629039		Ⅱ		Dark	LOC103638995	Zm00001d047180	Ⅱ
Dark	LOC103629048		Ⅱ		Dark	LOC103639023	Zm00001d047234	Ⅱ
Dark	LOC103629084	Zm00001d035411	Ⅱ		Dark	LOC103639115	Zm00001d047436	Ⅱ
Dark	LOC103629130	Zm00001d035224	Ⅱ		Dark	LOC103639123	Zm00001d047453	Ⅱ
Dark	LOC103629164	Zm00001d035444	Ⅱ		Dark	LOC103639211	Zm00001d047607	Ⅱ
Dark	LOC103629246	Zm00001d035651	Ⅱ		Dark	LOC103639355		Ⅱ
Dark	LOC103629477		Ⅱ		Dark	LOC103639416	Zm00001d048032	Ⅱ
Dark	LOC103629525	Zm00001d036280	Ⅱ		Dark	LOC103639484	Zm00001d048205	Ⅱ
Dark	LOC103629542		Ⅱ		Dark	LOC103639772	Zm00001d045266	Ⅱ
Dark	LOC103629595	Zm00001d036499	Ⅱ		Dark	LOC103639895		Ⅱ
Dark	LOC103629597	Zm00001d036506	Ⅱ		Dark	LOC103640122	Zm00001d046662	Ⅱ
Dark	LOC103629614	Zm00001d036533	Ⅱ		Dark	LOC103640215	Zm00001d047048	Ⅱ
Dark	LOC103629710	Zm00001d036762	Ⅱ		Dark	LOC103640234	Zm00001d047084	Ⅱ
Dark	LOC103629712	Zm00001d036783	Ⅱ		Dark	LOC103640526	Zm00001d030936	Ⅱ
Dark	LOC103629717		Ⅱ		Dark	LOC103640726	Zm00001d023341	Ⅱ
Dark	LOC103629791	Zm00001d036911	Ⅱ		Dark	LOC103640763	Zm00001d023430	Ⅱ
Dark	LOC103630072	Zm00001d037615	Ⅱ		Dark	LOC103640874	Zm00001d023657	Ⅱ
Dark	LOC103630165	Zm00001d037818	Ⅱ		Dark	LOC103641012	Zm00001d024012	Ⅱ
Dark	LOC103630195	Zm00001d027240	Ⅱ		Dark	LOC103641013	Zm00001d024014	Ⅱ
Dark	LOC103630223	Zm00001d027242	Ⅱ		Dark	LOC103641414	Zm00001d024900	Ⅱ
Dark	LOC103630287	Zm00001d038036	Ⅱ		Dark	LOC103641471	Zm00001d024978	Ⅱ
Dark	LOC103630323	Zm00001d038115	Ⅱ		Dark	LOC103641482	Zm00001d025000	Ⅱ
Dark	LOC103630481	Zm00001d038459	Ⅱ		Dark	LOC103641536	Zm00001d025116	Ⅱ
Dark	LOC103630812		Ⅱ		Dark	LOC103641594		Ⅱ
Dark	LOC103630881	Zm00001d035381	Ⅱ		Dark	LOC103641635	Zm00001d025389	Ⅱ
Dark	LOC103630932	Zm00001d027385	Ⅱ		Dark	LOC103641650	Zm00001d025423	Ⅱ
Dark	LOC103630979	Zm00001d035570	Ⅱ		Dark	LOC103641914	Zm00001d026010	Ⅱ
Dark	LOC103631004	Zm00001d035636	Ⅱ		Dark	LOC103641936	Zm00001d026042	Ⅱ
Dark	LOC103631388	Zm00001d037400	Ⅱ		Dark	LOC103641951	Zm00001d026070	Ⅱ
Dark	LOC103631431	Zm00001d037594	Ⅱ		Dark	LOC103642129		Ⅱ
Dark	LOC103631665	Zm00001d027520	Ⅱ		Dark	LOC103642150	Zm00001d026505	Ⅱ
Dark	LOC103631680	Zm00001d027576	Ⅱ		Dark	LOC103642206	Zm00001d026647	Ⅱ
Dark	LOC103631909	Zm00001d018709	Ⅱ		Dark	LOC103642238	Zm00001d023233	Ⅱ
Dark	LOC103631954	Zm00001d018830	Ⅱ		Dark	LOC103642586	Zm00001d024699	Ⅱ
Dark	LOC103631970	Zm00001d018857	Ⅱ		Dark	LOC103642714	Zm00001d025265	Ⅱ
Dark	LOC103632088	Zm00001d019087	Ⅱ		Dark	LOC103642930	Zm00001d026385	Ⅱ
Dark	LOC103632098	Zm00001d019111	Ⅱ		Dark	LOC103643034	Zm00001d017728	Ⅱ
Dark	LOC103632184	Zm00001d019338	Ⅱ		Dark	LOC103643039	Zm00001d010516	Ⅱ
Dark	LOC103632191	Zm00001d019354	Ⅱ		Dark	LOC103643221	Zm00001d032016	Ⅱ
Dark	LOC103632226	Zm00001d019406	Ⅱ		Dark	LOC103643242	Zm00001d032090	Ⅱ
Dark	LOC103632227	Zm00001d019407	Ⅱ		Dark	LOC103643308	Zm00001d032269	Ⅱ
Dark	LOC103632676		Ⅱ		Dark	LOC103643555	Zm00001d032925	Ⅱ
Dark	LOC103632695	Zm00001d043075	Ⅱ		Dark	LOC103643639	Zm00001d033107	Ⅱ
Dark	LOC103632960	Zm00001d021089	Ⅱ		Dark	LOC103643640		Ⅱ
Dark	LOC103632998	Zm00001d021000	Ⅱ		Dark	LOC103643744	Zm00001d033347	Ⅱ
Dark	LOC103633018	Zm00001d021155	Ⅱ		Dark	LOC103643906	Zm00001d033767	Ⅱ
Dark	LOC103633253	Zm00001d021681	Ⅱ		Dark	LOC103643931	Zm00001d033824	Ⅱ
Dark	LOC103633296	Zm00001d021770	Ⅱ		Dark	LOC103643994	Zm00001d033981	Ⅱ
Dark	LOC103633313		Ⅱ		Dark	LOC103644250	Zm00001d034633	Ⅱ
Dark	LOC103633586	Zm00001d022549	Ⅱ		Dark	LOC103644300		Ⅱ
Dark	LOC103633730	Zm00001d019036	Ⅱ		Dark	LOC103644340		Ⅱ
Dark	LOC103634220	Zm00001d028557	Ⅱ		Dark	LOC103644775		Ⅱ
Dark	LOC103634229		Ⅱ		Dark	LOC103644834	Zm00001d030105	Ⅱ
Dark	LOC103634611	Zm00001d029025	Ⅱ		Dark	LOC103644909	Zm00001d030399	Ⅱ
Dark	LOC103634677	Zm00001d008303	Ⅱ		Dark	LOC103644913	Zm00001d030412	Ⅱ
Dark	LOC103634678	Zm00001d008303	Ⅱ		Dark	LOC103644984	Zm00001d030724	Ⅱ
Dark	LOC103634720	Zm00001d008399	Ⅱ		Dark	LOC103644992		Ⅱ
Dark	LOC103634749	Zm00001d008452	Ⅱ		Dark	LOC103645124	Zm00001d031364	Ⅱ
Dark	LOC103634763	Zm00001d008477	Ⅱ		Dark	LOC103645139	Zm00001d031427	Ⅱ
Dark	LOC103634832	Zm00001d008632	Ⅱ		Dark	LOC103645297	Zm00001d032245	Ⅱ
Dark	LOC103635001	Zm00001d008985	Ⅱ		Dark	LOC103645419	Zm00001d033035	Ⅱ
Dark	LOC103635082	Zm00001d009119	Ⅱ		Dark	LOC103645448		Ⅱ
Dark	LOC103635475		Ⅱ		Dark	LOC103645490		Ⅱ
Dark	LOC103636106	Zm00001d011422	Ⅱ		Dark	LOC103645626		Ⅱ
Dark	LOC103636181	Zm00001d011604	Ⅱ		Dark	LOC103645709	Zm00001d034623	Ⅱ
Dark	LOC103636186		Ⅱ		Dark	LOC103645746	Zm00001d001770	Ⅱ
Dark	LOC103636331	Zm00001d011955	Ⅱ		Dark	LOC103645754	Zm00001d001807	Ⅱ
Dark	LOC103636355	Zm00001d012032	Ⅱ		Dark	LOC103645776	Zm00001d001882	Ⅱ
Dark	LOC103636375	Zm00001d012098	Ⅱ		Dark	LOC103645790	Zm00001d001910	Ⅱ
Dark	LOC103636436		Ⅱ		Dark	LOC103645976	Zm00001d002408	Ⅱ
Dark	LOC103636476	Zm00001d012335	Ⅱ		Dark	LOC103645985	Zm00001d002431	Ⅱ
Dark	LOC103636503	Zm00001d012398	Ⅱ		Dark	LOC103646151	Zm00001d002836	Ⅱ
Dark	LOC103636584	Zm00001d012603	Ⅱ		Dark	LOC103646263	Zm00001d003149	Ⅱ
Dark	LOC103637047	Zm00001d009777	Ⅱ		Dark	LOC103646603	Zm00001d035589	Ⅱ
Dark	LOC103637063	Zm00001d029645	Ⅱ		Dark	LOC103646882	Zm00001d004526	Ⅱ
Dark	LOC103637333		Ⅱ		Dark	LOC103646907	Zm00001d004587	Ⅱ
Dark	LOC103637420	Zm00001d029716	Ⅱ		Dark	LOC103647127	Zm00001d005012	Ⅱ
Dark	LOC103637478	Zm00001d012015	Ⅱ		Dark	LOC103647213	GRMZM2G065420	Ⅱ
Dark	LOC103637499	Zm00001d012099	Ⅱ		Dark	LOC103647476	Zm00001d005867	Ⅱ
Dark	LOC103637597		Ⅱ		Dark	LOC103647512		Ⅱ
Dark	LOC103637608	Zm00001d029776	Ⅱ		Dark	LOC103647623	Zm00001d006230	Ⅱ
Dark	LOC103637768		Ⅱ		Dark	LOC103647658	Zm00001d006341	Ⅱ
Dark	LOC103637787		Ⅱ		Dark	LOC103647730	Zm00001d006535	Ⅱ
Dark	LOC103637819	Zm00001d044805	Ⅱ		Dark	LOC103647731	Zm00001d006536	Ⅱ
Dark	LOC103637910	Zm00001d044976	Ⅱ		Dark	LOC103647838	Zm00001d006844	Ⅱ
Dark	LOC103637954	Zm00001d045047	Ⅱ		Dark	LOC103647867	Zm00001d006905	Ⅱ
Dark	LOC103638017	Zm00001d045204	Ⅱ		Dark	LOC103647887		Ⅱ
Dark	LOC103638071	Zm00001d045319	Ⅱ		Dark	LOC103647937	Zm00001d007156	Ⅱ
Dark	LOC103638131	Zm00001d045459	Ⅱ		Dark	LOC103647941	Zm00001d007163	Ⅱ
Dark	LOC103638163		Ⅱ		Dark	LOC103647963	Zm00001d007240	Ⅱ
Dark	LOC103638202	GRMZM2G156376	Ⅱ		Dark	LOC103648015	Zm00001d007363	Ⅱ
Dark	LOC103638286	Zm00001d045782	Ⅱ		Dark	LOC103648069	Zm00001d007474	Ⅱ
Dark	LOC103638632	Zm00001d046381	Ⅱ		Dark	LOC103648085	Zm00001d007495	Ⅱ
Dark	LOC103638912	Zm00001d047074	Ⅱ		Dark	LOC103648144		Ⅱ
Dark	LOC103638978		Ⅱ		Dark	LOC103648166	Zm00001d007637	Ⅱ
Dark	LOC103639018	Zm00001d047228	Ⅱ		Dark	LOC103648219	Zm00001d007750	Ⅱ
Dark	LOC103639057	Zm00001d047300	Ⅱ		Dark	LOC103648220	Zm00001d007752	Ⅱ
Dark	LOC103639092	Zm00001d047367	Ⅱ		Dark	LOC103648297	Zm00001d007963	Ⅱ
Dark	LOC103639200	Zm00001d047592	Ⅱ		Dark	LOC103648368	Zm00001d002174	Ⅱ
Dark	LOC103639247		Ⅱ		Dark	LOC103648371	GRMZM2G422340	Ⅱ
Dark	LOC103639325	Zm00001d047853	Ⅱ		Dark	LOC103648480	Zm00001d002835	Ⅱ
Dark	LOC103639336	Zm00001d047877	Ⅱ		Dark	LOC103648622	Zm00001d003591	Ⅱ
Dark	LOC103639339	Zm00001d047882	Ⅱ		Dark	LOC103648872	Zm00001d004519	Ⅱ
Dark	LOC103639392	Zm00001d047995	Ⅱ		Dark	LOC103648927	Zm00001d004726	Ⅱ
Dark	LOC103639412	Zm00001d048031	Ⅱ		Dark	LOC103648965	Zm00001d004885	Ⅱ
Dark	LOC103639429	Zm00001d048061	Ⅱ		Dark	LOC103649038	Zm00001d005212	Ⅱ
Dark	LOC103639439	Zm00001d048089	Ⅱ		Dark	LOC103649304	Zm00001d006861	Ⅱ
Dark	LOC103639460	Zm00001d048146	Ⅱ		Dark	LOC103649330	Zm00001d007056	Ⅱ
Dark	LOC103639541	Zm00001d048333	Ⅱ		Dark	LOC103649348	Zm00001d007147	Ⅱ
Dark	LOC103639885	Zm00001d045718	Ⅱ		Dark	LOC103649349		Ⅱ
Dark	LOC103639942	Zm00001d045948	Ⅱ		Dark	LOC103649391	Zm00001d007437	Ⅱ
Dark	LOC103640129	Zm00001d030772	Ⅱ		Dark	LOC103649453	Zm00001d007656	Ⅱ
Dark	LOC103640373	Zm00001d030807	Ⅱ		Dark	LOC103649710	Zm00001d039723	Ⅱ
Dark	LOC103640595	Zm00001d031053	Ⅱ		Dark	LOC103649762	Zm00001d039822	Ⅱ
Dark	LOC103640638		Ⅱ		Dark	LOC103649927	Zm00001d040215	Ⅱ
Dark	LOC103640664	Zm00001d031159	Ⅱ		Dark	LOC103650004		Ⅱ
Dark	LOC103640676	Zm00001d023274	Ⅱ		Dark	LOC103650008	Zm00001d040414	Ⅱ
Dark	LOC103640708	Zm00001d023320	Ⅱ		Dark	LOC103650016	Zm00001d040431	Ⅱ
Dark	LOC103640712	Zm00001d023323	Ⅱ		Dark	LOC103650058	Zm00001d040550	Ⅱ
Dark	LOC103640766		Ⅱ		Dark	LOC103650446	Zm00001d041358	Ⅱ
Dark	LOC103640770	Zm00001d023443	Ⅱ		Dark	LOC103650598	Zm00001d041746	Ⅱ
Dark	LOC103640797	Zm00001d023492	Ⅱ		Dark	LOC103650615	Zm00001d041788	Ⅱ
Dark	LOC103640852	Zm00001d023592	Ⅱ		Dark	LOC103650626	Zm00001d041814	Ⅱ
Dark	LOC103640879	Zm00001d023669	Ⅱ		Dark	LOC103650814	Zm00001d042259	Ⅱ
Dark	LOC103640902	Zm00001d023724	Ⅱ		Dark	LOC103651144	Zm00001d043274	Ⅱ
Dark	LOC103640951	Zm00001d023846	Ⅱ		Dark	LOC103651584	Zm00001d044419	Ⅱ
Dark	LOC103640975	Zm00001d023908	Ⅱ		Dark	LOC103652087	Zm00001d041103	Ⅱ
Dark	LOC103641146	Zm00001d024301	Ⅱ		Dark	LOC103652102		Ⅱ
Dark	LOC103641248	Zm00001d024512	Ⅱ		Dark	LOC103652171	Zm00001d041553	Ⅱ
Dark	LOC103641331	Zm00001d024700	Ⅱ		Dark	LOC103652211	Zm00001d041786	Ⅱ
Dark	LOC103641416		Ⅱ		Dark	LOC103652362	Zm00001d042594	Ⅱ
Dark	LOC103641465		Ⅱ		Dark	LOC103652370		Ⅱ
Dark	LOC103641588	Zm00001d025253	Ⅱ		Dark	LOC103652619		Ⅱ
Dark	LOC103641698	Zm00001d025539	Ⅱ		Dark	LOC103652694	Zm00001d048644	Ⅱ
Dark	LOC103641767		Ⅱ		Dark	LOC103652719	Zm00001d048690	Ⅱ
Dark	LOC103641809	Zm00001d025781	Ⅱ		Dark	LOC103652738	Zm00001d048738	Ⅱ
Dark	LOC103641846	Zm00001d025855	Ⅱ		Dark	LOC103652744	Zm00001d038675	Ⅱ
Dark	LOC103641852	Zm00001d025875	Ⅱ		Dark	LOC103652751		Ⅱ
Dark	LOC103641871	GRMZM2G168953	Ⅱ		Dark	LOC103652759	Zm00001d048786	Ⅱ
Dark	LOC103641878	Zm00001d025931	Ⅱ		Dark	LOC103652884	Zm00001d049112	Ⅱ
Dark	LOC103641894	Zm00001d025967	Ⅱ		Dark	LOC103653058		Ⅱ
Dark	LOC103641911	Zm00001d026005	Ⅱ		Dark	LOC103653230		Ⅱ
Dark	LOC103641961	Zm00001d026096	Ⅱ		Dark	LOC103653384	Zm00001d050198	Ⅱ
Dark	LOC103642008	Zm00001d026200	Ⅱ		Dark	LOC103653407	Zm00001d050248	Ⅱ
Dark	LOC103642047	Zm00001d026272	Ⅱ		Dark	LOC103653549		Ⅱ
Dark	LOC103642147	Zm00001d026501	Ⅱ		Dark	LOC103653571	Zm00001d050548	Ⅱ
Dark	LOC103642245	Zm00001d023295	Ⅱ		Dark	LOC103653609	Zm00001d050694	Ⅱ
Dark	LOC103642707	GRMZM2G124797	Ⅱ		Dark	LOC103653725	Zm00001d050989	Ⅱ
Dark	LOC103642783	Zm00001d031586	Ⅱ		Dark	LOC103653844	Zm00001d051264	Ⅱ
Dark	LOC103642935	Zm00001d026420	Ⅱ		Dark	LOC103654093	Zm00001d051850	Ⅱ
Dark	LOC103643020	Zm00001d013188	Ⅱ		Dark	LOC103654201	Zm00001d052096	Ⅱ
Dark	LOC103643581	Zm00001d032981	Ⅱ		Dark	LOC103654275	Zm00001d052324	Ⅱ
Dark	LOC103643737	Zm00001d033335	Ⅱ		Dark	LOC103654545	Zm00001d052991	Ⅱ
Dark	LOC103643789	Zm00001d033496	Ⅱ		Dark	LOC103654575		Ⅱ
Dark	LOC103643917		Ⅱ		Dark	LOC103654733	Zm00001d053409	Ⅱ
Dark	LOC103643935	Zm00001d033826	Ⅱ		Dark	LOC103654875	Zm00001d053751	Ⅱ
Dark	LOC103644041	Zm00001d034117	Ⅱ		Dark	LOC103654969	Zm00001d054005	Ⅱ
Dark	LOC103644069		Ⅱ		Dark	LOC103655050	Zm00001d048839	Ⅱ
Dark	LOC103644130		Ⅱ		Dark	LOC103655201	Zm00001d049470	Ⅱ
Dark	LOC103644175	Zm00001d034433	Ⅱ		Dark	LOC103655622		Ⅱ
Dark	LOC103644181	Zm00001d034452	Ⅱ		Dark	LOC103655770		Ⅱ
Dark	LOC103644279	Zm00001d034711	Ⅱ		Dark	LOC103655818	Zm00001d052648	Ⅱ
Dark	LOC103644715	Zm00001d029510	Ⅱ		Dark	LOC107546766		Ⅱ
Dark	LOC103644745	Zm00001d029672	Ⅱ		Dark	LOC109939156	Zm00001d047055	Ⅱ
Dark	LOC103644833		Ⅱ		Dark	LOC109939167	Zm00001d042799	Ⅱ
Dark	LOC103644981		Ⅱ		Dark	LOC109939171		Ⅱ
Dark	LOC103645055	Zm00001d030998	Ⅱ		Dark	LOC109939189	Zm00001d021153	Ⅱ
Dark	LOC103645703	Zm00001d034555	Ⅱ		Dark	LOC109939191	GRMZM2G174732	Ⅱ
Dark	LOC103645763	Zm00001d001841	Ⅱ		Dark	LOC109939282		Ⅱ
Dark	LOC103645766	Zm00001d001849	Ⅱ		Dark	LOC109939520	Zm00001d015671	Ⅱ
Dark	LOC103645807		Ⅱ		Dark	LOC109939889		Ⅱ
Dark	LOC103645869	GRMZM2G004305	Ⅱ		Dark	LOC109939894	Zm00001d018546	Ⅱ
Dark	LOC103645891		Ⅱ		Dark	LOC109939910		Ⅱ
Dark	LOC103645904	Zm00001d002228	Ⅱ		Dark	LOC109939934	Zm00001d015221	Ⅱ
Dark	LOC103646020	Zm00001d002533	Ⅱ		Dark	LOC109939939	Zm00001d015538	Ⅱ
Dark	LOC103646448	Zm00001d003667	Ⅱ		Dark	LOC109939978	Zm00001d017189	Ⅱ
Dark	LOC103646450	Zm00001d003675	Ⅱ		Dark	LOC109940006		Ⅱ
Dark	LOC103646496	Zm00001d003778	Ⅱ		Dark	LOC109940214	Zm00001d037884	Ⅱ
Dark	LOC103646503	Zm00001d003791	Ⅱ		Dark	LOC109940748		Ⅱ
Dark	LOC103646559		Ⅱ		Dark	LOC109941360		Ⅱ
Dark	LOC103646566	Zm00001d003939	Ⅱ		Dark	LOC109941669	Zm00001d012593	Ⅱ
Dark	LOC103646892		Ⅱ		Dark	LOC109941829		Ⅱ
Dark	LOC103646955	Zm00001d004687	Ⅱ		Dark	LOC109942860		Ⅱ
Dark	LOC103647134	GRMZM5G874578	Ⅱ		Dark	LOC109942871	GRMZM2G397785	Ⅱ
Dark	LOC103647382	Zm00001d005657	Ⅱ		Dark	LOC109943676	Zm00001d030438	Ⅱ
Dark	LOC103647538	Zm00001d006016	Ⅱ		Dark	LOC109943804	Zm00001d034172	Ⅱ
Dark	LOC103647543		Ⅱ		Dark	LOC109943998	Zm00001d003794	Ⅱ
Dark	LOC103647847	Zm00001d006856	Ⅱ		Dark	LOC109944137		Ⅱ
Dark	LOC103647898	Zm00001d007050	Ⅱ		Dark	LOC109944361		Ⅱ
Dark	LOC103648012	Zm00001d007345	Ⅱ		Dark	LOC109944467	Zm00001d002328	Ⅱ
Dark	LOC103648263	Zm00001d007912	Ⅱ		Dark	LOC109944832	Zm00001d041513	Ⅱ
Dark	LOC103648339	Zm00001d001929	Ⅱ		Dark	LOC109944947	Zm00001d040569	Ⅱ
Dark	LOC103648567	Zm00001d003284	Ⅱ		Dark	LOC109945068		Ⅱ
Dark	LOC103648768		Ⅱ		Dark	LOC109945626	Zm00001d053133	Ⅱ
Dark	LOC103649120		Ⅱ		Dark	LOC109945937	Zm00001d053175	Ⅱ
Dark	LOC103649535	Zm00001d039270	Ⅱ		Dark	LOC109946006	Zm00001d049390	Ⅱ
Dark	LOC103649650	Zm00001d039531	Ⅱ		Dark	LOC109946067		Ⅱ
Dark	LOC103649667	Zm00001d039607	Ⅱ		Dark	LOC110017796		Ⅱ
Dark	LOC103649673		Ⅱ		Dark	LOC111258510		Ⅱ
Dark	LOC103649798	Zm00001d039914	Ⅱ		Dark	LOC111589575		Ⅱ
Dark	LOC103649810	Zm00001d039940	Ⅱ		Dark	LOC111589955		Ⅱ
Dark	LOC103649859	Zm00001d019409	Ⅱ		Dark	LOC111589958		Ⅱ
Dark	LOC103649885	Zm00001d040100	Ⅱ		Dark	LOC111590268		Ⅱ
Dark	LOC103649887		Ⅱ		Dark	LOC111590306	Zm00001d025795	Ⅱ
Dark	LOC103649922	Zm00001d040197	Ⅱ		Dark	LOC541733	Zm00001d003064	Ⅱ
Dark	LOC103649939		Ⅱ		Dark	LOC541833	Zm00001d041772	Ⅱ
Dark	LOC103649993	Zm00001d040368	Ⅱ		Dark	LOC542458	Zm00001d036871	Ⅱ
Dark	LOC103650048	Zm00001d040517	Ⅱ		Dark	LOC542563	Zm00001d036463	Ⅱ
Dark	LOC103650282		Ⅱ		Dark	LOC542611	Zm00001d039496	Ⅱ
Dark	LOC103650443	Zm00001d041354	Ⅱ		Dark	LOC606430	Zm00001d019060	Ⅱ
Dark	LOC103650455	Zm00001d041376	Ⅱ		Dark	MADS69	Zm00001d042315	Ⅱ
Dark	LOC103650487		Ⅱ		Dark	NAC95	Zm00001d042580	Ⅱ
Dark	LOC103650516	Zm00001d041534	Ⅱ		Dark	pco066751	Zm00001d006555	Ⅱ
Dark	LOC103650567	Zm00001d041649	Ⅱ		Dark	pco066796	Zm00001d031203	Ⅱ
Dark	LOC103650734	Zm00001d042087	Ⅱ		Dark	pco073188	Zm00001d039301	Ⅱ
Dark	LOC103650901	Zm00001d042543	Ⅱ		Dark	pco073925	Zm00001d022456	Ⅱ
Dark	LOC103651339	Zm00001d043831	Ⅱ		Dark	pco087035(411)	Zm00001d049910	Ⅱ
Dark	LOC103651476	Zm00001d044186	Ⅱ		Dark	pco094376	Zm00001d018081	Ⅱ
Dark	LOC103651622	Zm00001d044521	Ⅱ		Dark	pco097773		Ⅱ
Dark	LOC103651985		Ⅱ		Dark	pco101387	Zm00001d049413	Ⅱ
Dark	LOC103652160	Zm00001d041515	Ⅱ		Dark	pco107502b	Zm00001d006089	Ⅱ
Dark	LOC103652167	Zm00001d041535	Ⅱ		Dark	pco116203	Zm00001d033225	Ⅱ
Dark	LOC103652228	GRMZM2G402368	Ⅱ		Dark	pco143515	Zm00001d020984	Ⅱ
Dark	LOC103652304	GRMZM2G428987	Ⅱ		Dark	phyS11	Zm00001d041660	Ⅱ
Dark	LOC103652493	Zm00001d043564	Ⅱ		Dark	pks1	Zm00001d002246	Ⅱ
Dark	LOC103652678	Zm00001d048621	Ⅱ		Dark	PR-5	Zm00001d031158	Ⅱ
Dark	LOC103652906	Zm00001d049156	Ⅱ		Dark	RIP	Zm00001d022032	Ⅱ
Dark	LOC103652940	Zm00001d049251	Ⅱ		Dark	si614021b09a	Zm00001d038700	Ⅱ
Dark	LOC103653241	Zm00001d049882	Ⅱ		Dark	si945040c06	Zm00001d019641	Ⅱ
Dark	LOC103653317	Zm00001d050062	Ⅱ		Dark	sog1226c	Zm00001d034986	Ⅱ
Dark	LOC103653394	Zm00001d050212	Ⅱ		Dark	srk1	Zm00001d007743	Ⅱ
Dark	LOC103653517	Zm00001d050495	Ⅱ		Dark	TIDP2786	Zm00001d040285	Ⅱ
Dark	LOC103653706		Ⅱ		Dark	TIDP3241	Zm00001d017865	Ⅱ
Dark	LOC103653864	Zm00001d051339	Ⅱ		Dark	TIDP3581	Zm00001d023984	Ⅱ
Dark	LOC103653888	Zm00001d051410	Ⅱ		Dark	tip2b	Zm00001d017485	Ⅱ
Dark	LOC103654111		Ⅱ		Dark	umc1264	Zm00001d016916	Ⅱ
Dark	LOC103654128	Zm00001d051944	Ⅱ		Dark	umc1509	Zm00001d048841	Ⅱ
Dark	LOC103654236		Ⅱ		Dark	umc1714	Zm00001d048309	Ⅱ
Dark	LOC103654295	Zm00001d052372	Ⅱ		Dark	umc2388	Zm00001d013725	Ⅱ
Dark	LOC103654315	Zm00001d052401	Ⅱ		Dark	WRKY111	Zm00001d012746	Ⅱ
Dark	LOC103654328	Zm00001d052457	Ⅱ		Dark	acs7	Zm00001d026060	Ⅲ
Dark	LOC103654639		Ⅱ		Dark	adk1	Zm00001d035034	Ⅲ
Dark	LOC103654685	Zm00001d053283	Ⅱ		Dark	amyb5	Zm00001d021702	Ⅲ
Dark	LOC103654857		Ⅱ		Dark	ANAC030	Zm00001d034984	Ⅲ
Dark	LOC103654926	Zm00001d053889	Ⅱ		Dark	asn3	Zm00001d028750	Ⅲ
Dark	LOC103654927	Zm00001d053897	Ⅱ		Dark	Atg12	Zm00001d018259	Ⅲ
Dark	LOC103655005	Zm00001d054110	Ⅱ		Dark	ATPP2-B1	Zm00001d051936	Ⅲ
Dark	LOC103655972	Zm00001d053519	Ⅱ		Dark	AUX32	Zm00001d013071	Ⅲ
Dark	LOC107275243	Zm00001d016590	Ⅱ		Dark	AW257883	Zm00001d046742	Ⅲ
Dark	LOC107403147	Zm00001d052964	Ⅱ		Dark	AY105069	Zm00001d017151	Ⅲ
Dark	LOC107403152	Zm00001d043586	Ⅱ		Dark	AY107218	Zm00001d003195	Ⅲ
Dark	LOC107403239	Zm00001d013615	Ⅱ		Dark	AY110426	Zm00001d034414	Ⅲ
Dark	LOC107522037	Zm00001d046491	Ⅱ		Dark	AY112073	Zm00001d024676	Ⅲ
Dark	LOC107522108	Zm00001d047608	Ⅱ		Dark	BE997321	Zm00001d053927	Ⅲ
Dark	LOC109939180		Ⅱ		Dark	bHLH165	Zm00001d049870	Ⅲ
Dark	LOC109939332	Zm00001d007457	Ⅱ		Dark	bHLH20	Zm00001d005841	Ⅲ
Dark	LOC109939342	Zm00001d011075	Ⅱ		Dark	bHLH55	Zm00001d012067	Ⅲ
Dark	LOC109939947	Zm00001d016158	Ⅱ		Dark	bk2	Zm00001d047276	Ⅲ
Dark	LOC109940790		Ⅱ		Dark	Bk2L6	Zm00001d022081	Ⅲ
Dark	LOC109940947		Ⅱ		Dark	Bk2L7	Zm00001d022082	Ⅲ
Dark	LOC109941521	Zm00001d010724	Ⅱ		Dark	bsd2	Zm00001d030786	Ⅲ
Dark	LOC109941639	Zm00001d010319	Ⅱ		Dark	bss1	Zm00001d011813	Ⅲ
Dark	LOC109942208		Ⅱ		Dark	c2	Zm00001d052673	Ⅲ
Dark	LOC109942213		Ⅱ		Dark	CAF1	Zm00001d019573	Ⅲ
Dark	LOC109942397	GRMZM2G135052	Ⅱ		Dark	caf2	Zm00001d040696	Ⅲ
Dark	LOC109943120		Ⅱ		Dark	CCOAOMT2	Zm00001d045206	Ⅲ
Dark	LOC109943529	Zm00001d033518	Ⅱ		Dark	CDPK1	Zm00001d014773	Ⅲ
Dark	LOC109943985	Zm00001d003128	Ⅱ		Dark	Cel24A	Zm00001d015292	Ⅲ
Dark	LOC109944057	Zm00001d006043	Ⅱ		Dark	cesa10	Zm00001d032776	Ⅲ
Dark	LOC109944522		Ⅱ		Dark	cesa11	Zm00001d043477	Ⅲ
Dark	LOC109944627	Zm00001d007604	Ⅱ		Dark	CesA12	Zm00001d020531	Ⅲ
Dark	LOC109944815		Ⅱ		Dark	cko3	Zm00001d011890	Ⅲ
Dark	LOC109944886	Zm00001d043733	Ⅱ		Dark	cl1019_1	Zm00001d048785	Ⅲ
Dark	LOC109945276		Ⅱ		Dark	cl10306_1(732)	Zm00001d021519	Ⅲ
Dark	LOC109945560	Zm00001d051047	Ⅱ		Dark	cl10531_1	Zm00001d052103	Ⅲ
Dark	LOC109946047		Ⅱ		Dark	cl10614_1(74)	Zm00001d045421	Ⅲ
Dark	LOC109946101		Ⅱ		Dark	cl10629_-1b	Zm00001d041511	Ⅲ
Dark	LOC109946110		Ⅱ		Dark	cl10996_1(617)	Zm00001d010907	Ⅲ
Dark	LOC110091767	Zm00001d042857	Ⅱ		Dark	cl11315_1a	Zm00001d003459	Ⅲ
Dark	LOC110437701		Ⅱ		Dark	cl12353_1	Zm00001d011993	Ⅲ
Dark	LOC111274019		Ⅱ		Dark	cl1298_1	Zm00001d030316	Ⅲ
Dark	LOC111589952		Ⅱ		Dark	cl13451_1	Zm00001d016550	Ⅲ
Dark	LOC111590134	Zm00001d047821	Ⅱ		Dark	cl13598_-2	Zm00001d031971	Ⅲ
Dark	LOC541755	Zm00001d013164	Ⅱ		Dark	cl14483_-2	Zm00001d027703	Ⅲ
Dark	LOC541840	Zm00001d042102	Ⅱ		Dark	cl16339_1	Zm00001d037777	Ⅲ
Dark	LOC541947	Zm00001d023699	Ⅱ		Dark	cl17115_1(187)	Zm00001d024418	Ⅲ
Dark	LOC542035	Zm00001d044899	Ⅱ		Dark	cl173_1a	Zm00001d052444	Ⅲ
Dark	LOC542342	Zm00001d003817	Ⅱ		Dark	cl17753_1	Zm00001d048075	Ⅲ
Dark	maf1	Zm00001d048123	Ⅱ		Dark	cl18204_1	Zm00001d042217	Ⅲ
Dark	MED26.15	Zm00001d022314	Ⅱ		Dark	cl18267_1	Zm00001d038678	Ⅲ
Dark	mlo1	Zm00001d027486	Ⅱ		Dark	cl19671_1	Zm00001d010191	Ⅲ
Dark	nbp35	Zm00001d017120	Ⅱ		Dark	cl19958_1	Zm00001d040665	Ⅲ
Dark	ohp1	Zm00001d034457	Ⅱ		Dark	cl21246_1a	Zm00001d034634	Ⅲ
Dark	opr5	Zm00001d003584	Ⅱ		Dark	cl24029_1	Zm00001d023340	Ⅲ
Dark	pco064579	Zm00001d023652	Ⅱ		Dark	cl26646_1	Zm00001d007366	Ⅲ
Dark	pco067113e	Zm00001d013831	Ⅱ		Dark	cl2748_2	Zm00001d044405	Ⅲ
Dark	pco076962	Zm00001d042225	Ⅱ		Dark	cl28155_-2	Zm00001d012451	Ⅲ
Dark	pco101707a	Zm00001d013348	Ⅱ		Dark	cl28396_1a	Zm00001d045927	Ⅲ
Dark	pco117754	Zm00001d005998	Ⅱ		Dark	cl29474_1(761)	Zm00001d026700	Ⅲ
Dark	pco131458	Zm00001d026651	Ⅱ		Dark	cl30502_1(105)	Zm00001d052837	Ⅲ
Dark	PCO135705	Zm00001d013886	Ⅱ		Dark	cl31689_1(750)	Zm00001d032828	Ⅲ
Dark	pco137163(463)	Zm00001d015986	Ⅱ		Dark	cl31997_1	Zm00001d016714	Ⅲ
Dark	pco138787(387)	Zm00001d040445	Ⅱ		Dark	cl33564_1a	Zm00001d023225	Ⅲ
Dark	pco140565	Zm00001d038266	Ⅱ		Dark	cl34564_-2	Zm00001d015433	Ⅲ
Dark	pco145474	Zm00001d031529	Ⅱ		Dark	cl42025_1	Zm00001d024231	Ⅲ
Dark	plt1	Zm00001d023343	Ⅱ		Dark	cl426_1a	Zm00001d017502	Ⅲ
Dark	psei7	Zm00001d029628	Ⅱ		Dark	cl4541_1b	Zm00001d013221	Ⅲ
Dark	si486016f12b	Zm00001d026263	Ⅱ		Dark	cl4730_1	Zm00001d022546	Ⅲ
Dark	si606046e06	Zm00001d031518	Ⅱ		Dark	cl4921_1	Zm00001d024314	Ⅲ
Dark	si707035f08	Zm00001d002454	Ⅱ		Dark	cl5001_1(636)	Zm00001d042005	Ⅲ
Dark	si707070g05	Zm00001d047800	Ⅱ		Dark	cl50858_1	Zm00001d020052	Ⅲ
Dark	si945031b12	Zm00001d020160	Ⅱ		Dark	cl51309_1	Zm00001d021296	Ⅲ
Dark	sig3	Zm00001d039181	Ⅱ		Dark	cl52_1b	Zm00001d046363	Ⅲ
Dark	sip1	Zm00001d021901	Ⅱ		Dark	cl55666_1	Zm00001d015628	Ⅲ
Dark	spesyn	Zm00001d046112	Ⅱ		Dark	cl574_1	Zm00001d033383	Ⅲ
Dark	TIDP2673	Zm00001d042868	Ⅱ		Dark	cl5838_2	Zm00001d010715	Ⅲ
Dark	TIDP9255	Zm00001d013517	Ⅱ		Dark	cl58547_1	Zm00001d002591	Ⅲ
Dark	umc1272	Zm00001d025665	Ⅱ		Dark	cl61420_1	Zm00001d023781	Ⅲ
Dark	umc1742	Zm00001d040026	Ⅱ		Dark	cl6204_1a	Zm00001d010314	Ⅲ
Dark	umc1973	Zm00001d042470	Ⅱ		Dark	cl627_1	Zm00001d006657	Ⅲ
Dark	umc1979	Zm00001d037609	Ⅱ		Dark	cl63098_1(337)	Zm00001d029506	Ⅲ
Dark	umc2217	Zm00001d029195	Ⅱ		Dark	cl63430_1	Zm00001d011069	Ⅲ
Dark	umc2220	Zm00001d005978	Ⅱ		Dark	cl64795_1	Zm00001d034523	Ⅲ
Dark	umc2311	Zm00001d035447	Ⅱ		Dark	cl6947_1	Zm00001d003381	Ⅲ
Dark	umc2403	Zm00001d002159	Ⅱ		Dark	cl765_1	Zm00001d031691	Ⅲ
Dark	umc2551	Zm00001d053887	Ⅱ		Dark	cl7796_1	Zm00001d012167	Ⅲ
Dark	ZAR9	Zm00001d041774	Ⅱ		Dark	cl827_1	Zm00001d010336	Ⅲ
Dark	ZYP1	Zm00001d025575	Ⅱ		Dark	cl9072_1(438)	Zm00001d017345	Ⅲ
Dark	AY109764	Zm00001d047252	Ⅲ		Dark	cl9367_1	Zm00001d014488	Ⅲ
Dark	AY110473	Zm00001d019700	Ⅲ		Dark	cl9586_1a	Zm00001d023579	Ⅲ
Dark	AY112119	Zm00001d003846	Ⅲ		Dark	cl98_-1	Zm00001d037000	Ⅲ
Dark	BAF60.2	Zm00001d003729	Ⅲ		Dark	cncr1	Zm00001d032152	Ⅲ
Dark	bHLH30	Zm00001d018056	Ⅲ		Dark	CNR13	Zm00001d027722	Ⅲ
Dark	cl14665_2	Zm00001d016552	Ⅲ		Dark	CNR9	Zm00001d012899	Ⅲ
Dark	cl14792_1(279)	Zm00001d019764	Ⅲ		Dark	COL10	Zm00001d037327	Ⅲ
Dark	cl33342_1	Zm00001d042975	Ⅲ		Dark	COL5	Zm00001d017885	Ⅲ
Dark	cl36914_1	Zm00001d049440	Ⅲ		Dark	COL8	Zm00001d013443	Ⅲ
Dark	cl38374_1a	Zm00001d042719	Ⅲ		Dark	comt	Zm00001d049541	Ⅲ
Dark	cl51673_1	Zm00001d050106	Ⅲ		Dark	CRTISO2	Zm00001d007502	Ⅲ
Dark	cl528_-1	Zm00001d018149	Ⅲ		Dark	csr1	Zm00001d042044	Ⅲ
Dark	cl716_1	Zm00001d039768	Ⅲ		Dark	csu173	Zm00001d017118	Ⅲ
Dark	cl718_1(752)	Zm00001d048627	Ⅲ		Dark	csu193	Zm00001d046489	Ⅲ
Dark	cl8907_1	Zm00001d038713	Ⅲ		Dark	csu270	Zm00001d005699	Ⅲ
Dark	cl9963_1	Zm00001d047273	Ⅲ		Dark	csu31a	Zm00001d011467	Ⅲ
Dark	csu658(mam)	Zm00001d047087	Ⅲ		Dark	csu850	Zm00001d004843	Ⅲ
Dark	DHAR4	Zm00001d011035	Ⅲ		Dark	csu869(cah)	Zm00001d044096	Ⅲ
Dark	dhs2	Zm00001d003994	Ⅲ		Dark	csu928	Zm00001d039029	Ⅲ
Dark	expa1	Zm00001d043047	Ⅲ		Dark	csu92a	Zm00001d031275	Ⅲ
Dark	frk2	Zm00001d035037	Ⅲ		Dark	csu948	Zm00001d025338	Ⅲ
Dark	gln3	Zm00001d048050	Ⅲ		Dark	cycD1	Zm00001d048143	Ⅲ
Dark	gpm233	Zm00001d037550	Ⅲ		Dark	cyp10	Zm00001d044153	Ⅲ
Dark	gpm323	Zm00001d014278	Ⅲ		Dark	CYP734A7	Zm00001d046422	Ⅲ
Dark	gpm37	Zm00001d003709	Ⅲ		Dark	cys1	Zm00001d008379	Ⅲ
Dark	gpm540b	Zm00001d013245	Ⅲ		Dark	dfr1	Zm00001d020970	Ⅲ
Dark	gpm566c	Zm00001d006057	Ⅲ		Dark	DVR	Zm00001d029150	Ⅲ
Dark	gpm65	Zm00001d052651	Ⅲ		Dark	dxs1	Zm00001d038170	Ⅲ
Dark	gst14	Zm00001d029801	Ⅲ		Dark	EMB1417	Zm00001d021708	Ⅲ
Dark	IDP546	Zm00001d043941	Ⅲ		Dark	ERA1	Zm00001d009596	Ⅲ
Dark	IDP631	Zm00001d024071	Ⅲ		Dark	EREB156	Zm00001d026447	Ⅲ
Dark	IDP681	Zm00001d013661	Ⅲ		Dark	EREB197	Zm00001d002075	Ⅲ
Dark	LOC100126359	Zm00001d025629	Ⅲ		Dark	EREB212	Zm00001d026448	Ⅲ
Dark	LOC100170239	Zm00001d010755	Ⅲ		Dark	EREB34	Zm00001d039077	Ⅲ
Dark	LOC100191186	Zm00001d042386	Ⅲ		Dark	EREB68	Zm00001d002620	Ⅲ
Dark	LOC100191280	Zm00001d033339	Ⅲ		Dark	et1	Zm00001d044415	Ⅲ
Dark	LOC100191290	Zm00001d004380	Ⅲ		Dark	expB4	Zm00001d019560	Ⅲ
Dark	LOC100191468	Zm00001d012452	Ⅲ		Dark	fad7	Zm00001d047743	Ⅲ
Dark	LOC100191589	Zm00001d039300	Ⅲ		Dark	FCL1	Zm00001d013559	Ⅲ
Dark	LOC100191620	Zm00001d049226	Ⅲ		Dark	FDX1	Zm00001d035001	Ⅲ
Dark	LOC100191625	Zm00001d009497	Ⅲ		Dark	fdx2	Zm00001d035003	Ⅲ
Dark	LOC100191637	Zm00001d035016	Ⅲ		Dark	fdx5	Zm00001d035002	Ⅲ
Dark	LOC100191748	Zm00001d033044	Ⅲ		Dark	ftr1	Zm00001d045366	Ⅲ
Dark	LOC100191862	Zm00001d028653	Ⅲ		Dark	FtsH2B	Zm00001d036630	Ⅲ
Dark	LOC100191873	Zm00001d029917	Ⅲ		Dark	gar1	Zm00001d044254	Ⅲ
Dark	LOC100191890	Zm00001d048319	Ⅲ		Dark	GATA27	Zm00001d040775	Ⅲ
Dark	LOC100191913	Zm00001d034620	Ⅲ		Dark	GBF1	Zm00001d039065	Ⅲ
Dark	LOC100191944	Zm00001d051514	Ⅲ		Dark	gl15	Zm00001d046621	Ⅲ
Dark	LOC100192462	Zm00001d027965	Ⅲ		Dark	GLK23	Zm00001d033310	Ⅲ
Dark	LOC100192466	Zm00001d049629	Ⅲ		Dark	GLK52	Zm00001d026542	Ⅲ
Dark	LOC100192499	Zm00001d031308	Ⅲ		Dark	gln1	Zm00001d026501	Ⅲ
Dark	LOC100192538	Zm00001d003879	Ⅲ		Dark	glossy2	Zm00001d002353	Ⅲ
Dark	LOC100192541	Zm00001d035090	Ⅲ		Dark	glu2	Zm00001d024037	Ⅲ
Dark	LOC100192565	Zm00001d006481	Ⅲ		Dark	GNAT11	Zm00001d025640	Ⅲ
Dark	LOC100192584	Zm00001d012931	Ⅲ		Dark	go1	Zm00001d018810	Ⅲ
Dark	LOC100192635	Zm00001d031944	Ⅲ		Dark	gol1		Ⅲ
Dark	LOC100192694	Zm00001d022334	Ⅲ		Dark	gpm243b	Zm00001d031992	Ⅲ
Dark	LOC100192835	Zm00001d006287	Ⅲ		Dark	gpm266	Zm00001d004614	Ⅲ
Dark	LOC100192879	Zm00001d039483	Ⅲ		Dark	gpm277	Zm00001d033805	Ⅲ
Dark	LOC100192913	Zm00001d040784	Ⅲ		Dark	gpm282	Zm00001d017495	Ⅲ
Dark	LOC100193062	Zm00001d051053	Ⅲ		Dark	gpm35	Zm00001d011362	Ⅲ
Dark	LOC100193085	Zm00001d043935	Ⅲ		Dark	gpm470	Zm00001d002094	Ⅲ
Dark	LOC100193115	Zm00001d048407	Ⅲ		Dark	gpm491	Zm00001d036148	Ⅲ
Dark	LOC100193139	Zm00001d004468	Ⅲ		Dark	gpm537	Zm00001d035321	Ⅲ
Dark	LOC100193153	Zm00001d041083	Ⅲ		Dark	gpm605	Zm00001d024835	Ⅲ
Dark	LOC100193180	Zm00001d024016	Ⅲ		Dark	gpm678	Zm00001d013529	Ⅲ
Dark	LOC100193276	Zm00001d017845	Ⅲ		Dark	gpm680		Ⅲ
Dark	LOC100193342	Zm00001d006328	Ⅲ		Dark	gpm885	Zm00001d039213	Ⅲ
Dark	LOC100193368	Zm00001d042718	Ⅲ		Dark	gss1	Zm00001d052263	Ⅲ
Dark	LOC100193546	Zm00001d053802	Ⅲ		Dark	gst24	Zm00001d018220	Ⅲ
Dark	LOC100193552	Zm00001d004387	Ⅲ		Dark	gst7	Zm00001d042104	Ⅲ
Dark	LOC100193650	Zm00001d017620	Ⅲ		Dark	HB110	Zm00001d033404	Ⅲ
Dark	LOC100193721	Zm00001d032510	Ⅲ		Dark	HB45	Zm00001d028304	Ⅲ
Dark	LOC100193751	Zm00001d001774	Ⅲ		Dark	hcf106	Zm00001d003913	Ⅲ
Dark	LOC100193853	Zm00001d018638	Ⅲ		Dark	hcf60	Zm00001d012353	Ⅲ
Dark	LOC100193891	Zm00001d044024	Ⅲ		Dark	hir3	Zm00001d039173	Ⅲ
Dark	LOC100194064	Zm00001d047747	Ⅲ		Dark	his2b5	Zm00001d051591	Ⅲ
Dark	LOC100194079	Zm00001d052392	Ⅲ		Dark	HKT1	Zm00001d040627	Ⅲ
Dark	LOC100194205	Zm00001d002759	Ⅲ		Dark	HO1	Zm00001d046492	Ⅲ
Dark	LOC100194238	Zm00001d012791	Ⅲ		Dark	hpl1	Zm00001d054067	Ⅲ
Dark	LOC100194341	Zm00001d042019	Ⅲ		Dark	hsp3	Zm00001d018641	Ⅲ
Dark	LOC100194384	Zm00001d009891	Ⅲ		Dark	HYD1	Zm00001d002589	Ⅲ
Dark	LOC100216618	Zm00001d043982	Ⅲ		Dark	id1	Zm00001d032922	Ⅲ
Dark	LOC100216645	Zm00001d037843	Ⅲ		Dark	IDP105	Zm00001d035689	Ⅲ
Dark	LOC100216689	Zm00001d012853	Ⅲ		Dark	IDP111	Zm00001d044925	Ⅲ
Dark	LOC100216695	Zm00001d045598	Ⅲ		Dark	IDP1438	Zm00001d023559	Ⅲ
Dark	LOC100216747	Zm00001d021692	Ⅲ		Dark	IDP1447	Zm00001d027363	Ⅲ
Dark	LOC100216778	Zm00001d046202	Ⅲ		Dark	IDP1459	Zm00001d053880	Ⅲ
Dark	LOC100217032	Zm00001d024382	Ⅲ		Dark	IDP1474	Zm00001d047420	Ⅲ
Dark	LOC100217055	Zm00001d051287	Ⅲ		Dark	IDP1499	Zm00001d049158	Ⅲ
Dark	LOC100217079	Zm00001d039304	Ⅲ		Dark	IDP150	Zm00001d013202	Ⅲ
Dark	LOC100217152	Zm00001d032788	Ⅲ		Dark	IDP152	Zm00001d044421	Ⅲ
Dark	LOC100217242	Zm00001d010174	Ⅲ		Dark	IDP154	Zm00001d040163	Ⅲ
Dark	LOC100217256	Zm00001d002649	Ⅲ		Dark	IDP1619	Zm00001d012820	Ⅲ
Dark	LOC100217270	Zm00001d033862	Ⅲ		Dark	IDP1971	Zm00001d002457	Ⅲ
Dark	LOC100272321	Zm00001d021692	Ⅲ		Dark	IDP1986	Zm00001d029745	Ⅲ
Dark	LOC100272373	Zm00001d003895	Ⅲ		Dark	IDP232	Zm00001d002258	Ⅲ
Dark	LOC100272410	Zm00001d040442	Ⅲ		Dark	IDP2356	Zm00001d026671	Ⅲ
Dark	LOC100272437	Zm00001d052767	Ⅲ		Dark	IDP2420	Zm00001d027421	Ⅲ
Dark	LOC100272506	Zm00001d031505	Ⅲ		Dark	IDP2462	Zm00001d048178	Ⅲ
Dark	LOC100272635	Zm00001d044704	Ⅲ		Dark	IDP248	Zm00001d045610	Ⅲ
Dark	LOC100272735	Zm00001d007509	Ⅲ		Dark	IDP256		Ⅲ
Dark	LOC100272760	Zm00001d007932	Ⅲ		Dark	IDP2562	Zm00001d026018	Ⅲ
Dark	LOC100272786	Zm00001d006446	Ⅲ		Dark	IDP258	Zm00001d023371	Ⅲ
Dark	LOC100272810	Zm00001d049637	Ⅲ		Dark	IDP275	Zm00001d012527	Ⅲ
Dark	LOC100272843	Zm00001d007632	Ⅲ		Dark	IDP333	Zm00001d017065	Ⅲ
Dark	LOC100273109	Zm00001d017583	Ⅲ		Dark	IDP335	Zm00001d017448	Ⅲ
Dark	LOC100273220	Zm00001d038448	Ⅲ		Dark	IDP532	Zm00001d013061	Ⅲ
Dark	LOC100273340	Zm00001d015378	Ⅲ		Dark	IDP575		Ⅲ
Dark	LOC100273412	Zm00001d033611	Ⅲ		Dark	IDP592	Zm00001d004482	Ⅲ
Dark	LOC100273481	Zm00001d037288	Ⅲ		Dark	IDP603		Ⅲ
Dark	LOC100273549	Zm00001d023543	Ⅲ		Dark	IDP635	Zm00001d038047	Ⅲ
Dark	LOC100273583	Zm00001d047178	Ⅲ		Dark	IDP694	Zm00001d044747	Ⅲ
Dark	LOC100273648	Zm00001d012492	Ⅲ		Dark	IDP72	Zm00001d034799	Ⅲ
Dark	LOC100273681	Zm00001d016031	Ⅲ		Dark	IDP725	Zm00001d018631	Ⅲ
Dark	LOC100273703	Zm00001d044318	Ⅲ		Dark	IDP813	Zm00001d043465	Ⅲ
Dark	LOC100273727	Zm00001d019124	Ⅲ		Dark	IDP867	Zm00001d052783	Ⅲ
Dark	LOC100273748	Zm00001d019047	Ⅲ		Dark	ij1	Zm00001d020971	Ⅲ
Dark	LOC100273762	Zm00001d052636	Ⅲ		Dark	IQD1	Zm00001d035492	Ⅲ
Dark	LOC100273894	Zm00001d050886	Ⅲ		Dark	irl1	Zm00001d040173	Ⅲ
Dark	LOC100273911	Zm00001d043655	Ⅲ		Dark	kan1	Zm00001d032249	Ⅲ
Dark	LOC100273967	Zm00001d006297	Ⅲ		Dark	lac4	Zm00001d042906	Ⅲ
Dark	LOC100273984	Zm00001d037675	Ⅲ		Dark	lem1	Zm00001d034192	Ⅲ
Dark	LOC100274054	Zm00001d019994	Ⅲ		Dark	les22	Zm00001d029074	Ⅲ
Dark	LOC100274120	Zm00001d043291	Ⅲ		Dark	L-FNRI	Zm00001d045575	Ⅲ
Dark	LOC100274124	Zm00001d003059	Ⅲ		Dark	L-FNRII	Zm00001d042049	Ⅲ
Dark	LOC100274214	Zm00001d002284	Ⅲ		Dark	LOB33	Zm00001d047921	Ⅲ
Dark	LOC100274357	Zm00001d040011	Ⅲ		Dark	LOC100037751	Zm00001d033850	Ⅲ
Dark	LOC100274484	Zm00001d052054	Ⅲ		Dark	LOC100037827	Zm00001d013781	Ⅲ
Dark	LOC100274519	Zm00001d032899	Ⅲ		Dark	LOC100125656	Zm00001d023516	Ⅲ
Dark	LOC100274717	Zm00001d029861	Ⅲ		Dark	LOC100127531	Zm00001d013465	Ⅲ
Dark	LOC100274751	Zm00001d018350	Ⅲ		Dark	LOC100141385	Zm00001d052340	Ⅲ
Dark	LOC100274784	Zm00001d005984	Ⅲ		Dark	LOC100174972	Zm00001d041776	Ⅲ
Dark	LOC100275119	Zm00001d022102	Ⅲ		Dark	LOC100191140	Zm00001d015366	Ⅲ
Dark	LOC100275224	Zm00001d005109	Ⅲ		Dark	LOC100191144	Zm00001d025586	Ⅲ
Dark	LOC100275390	Zm00001d011902	Ⅲ		Dark	LOC100191151	Zm00001d042276	Ⅲ
Dark	LOC100275424	Zm00001d049407	Ⅲ		Dark	LOC100191153	Zm00001d023899	Ⅲ
Dark	LOC100275438	Zm00001d038712	Ⅲ		Dark	LOC100191176	Zm00001d030109	Ⅲ
Dark	LOC100275461	Zm00001d039726	Ⅲ		Dark	LOC100191177	Zm00001d006611	Ⅲ
Dark	LOC100275573	Zm00001d020532	Ⅲ		Dark	LOC100191222	Zm00001d021310	Ⅲ
Dark	LOC100275783	Zm00001d050340	Ⅲ		Dark	LOC100191259	Zm00001d046642	Ⅲ
Dark	LOC100276002	Zm00001d048307	Ⅲ		Dark	LOC100191261	Zm00001d009377	Ⅲ
Dark	LOC100276132	Zm00001d051592	Ⅲ		Dark	LOC100191288	Zm00001d035767	Ⅲ
Dark	LOC100276212	Zm00001d021356	Ⅲ		Dark	LOC100191326	Zm00001d002128	Ⅲ
Dark	LOC100276231	Zm00001d005873	Ⅲ		Dark	LOC100191340	Zm00001d018812	Ⅲ
Dark	LOC100276421	Zm00001d016164	Ⅲ		Dark	LOC100191356	Zm00001d038114	Ⅲ
Dark	LOC100276544	Zm00001d015490	Ⅲ		Dark	LOC100191385	Zm00001d034892	Ⅲ
Dark	LOC100276716	Zm00001d003593	Ⅲ		Dark	LOC100191386	Zm00001d042978	Ⅲ
Dark	LOC100276723	Zm00001d043193	Ⅲ		Dark	LOC100191420	Zm00001d034405	Ⅲ
Dark	LOC100276747	Zm00001d008720	Ⅲ		Dark	LOC100191430	Zm00001d034373	Ⅲ
Dark	LOC100276805	Zm00001d042016	Ⅲ		Dark	LOC100191438	Zm00001d003023	Ⅲ
Dark	LOC100276849	Zm00001d040803	Ⅲ		Dark	LOC100191483	Zm00001d028221	Ⅲ
Dark	LOC100276878	Zm00001d041539	Ⅲ		Dark	LOC100191492	Zm00001d028770	Ⅲ
Dark	LOC100276941	Zm00001d007766	Ⅲ		Dark	LOC100191499	Zm00001d013081	Ⅲ
Dark	LOC100276989	Zm00001d007483	Ⅲ		Dark	LOC100191500	Zm00001d046690	Ⅲ
Dark	LOC100277020	Zm00001d042503	Ⅲ		Dark	LOC100191512	Zm00001d031893	Ⅲ
Dark	LOC100277044	Zm00001d026020	Ⅲ		Dark	LOC100191529	Zm00001d024770	Ⅲ
Dark	LOC100277122	Zm00001d024602	Ⅲ		Dark	LOC100191537	Zm00001d028245	Ⅲ
Dark	LOC100277143	GRMZM2G407146	Ⅲ		Dark	LOC100191538	Zm00001d046934	Ⅲ
Dark	LOC100277571	Zm00001d010632	Ⅲ		Dark	LOC100191544	Zm00001d017364	Ⅲ
Dark	LOC100277621	Zm00001d053046	Ⅲ		Dark	LOC100191552	Zm00001d028561	Ⅲ
Dark	LOC100277690	Zm00001d013875	Ⅲ		Dark	LOC100191563	Zm00001d046354	Ⅲ
Dark	LOC100277705	Zm00001d038408	Ⅲ		Dark	LOC100191584	Zm00001d014617	Ⅲ
Dark	LOC100277932	Zm00001d042600	Ⅲ		Dark	LOC100191592	Zm00001d027524	Ⅲ
Dark	LOC100278237	Zm00001d048553	Ⅲ		Dark	LOC100191608	Zm00001d050320	Ⅲ
Dark	LOC100278496	Zm00001d032055	Ⅲ		Dark	LOC100191609	Zm00001d012090	Ⅲ
Dark	LOC100278681	Zm00001d042800	Ⅲ		Dark	LOC100191623	Zm00001d005859	Ⅲ
Dark	LOC100278761	Zm00001d012450	Ⅲ		Dark	LOC100191634	Zm00001d035634	Ⅲ
Dark	LOC100278798	Zm00001d009487	Ⅲ		Dark	LOC100191635	Zm00001d048116	Ⅲ
Dark	LOC100278848	Zm00001d028035	Ⅲ		Dark	LOC100191639	Zm00001d034852	Ⅲ
Dark	LOC100278901	Zm00001d018017	Ⅲ		Dark	LOC100191642	Zm00001d015084	Ⅲ
Dark	LOC100279002	Zm00001d019980	Ⅲ		Dark	LOC100191659	Zm00001d029061	Ⅲ
Dark	LOC100279141	Zm00001d042572	Ⅲ		Dark	LOC100191660	Zm00001d047125	Ⅲ
Dark	LOC100279269	Zm00001d029988	Ⅲ		Dark	LOC100191664	Zm00001d038764	Ⅲ
Dark	LOC100279324	Zm00001d020323	Ⅲ		Dark	LOC100191668	Zm00001d006179	Ⅲ
Dark	LOC100279376	Zm00001d010452	Ⅲ		Dark	LOC100191682	Zm00001d046852	Ⅲ
Dark	LOC100279398	Zm00001d043965	Ⅲ		Dark	LOC100191684	Zm00001d014564	Ⅲ
Dark	LOC100279607	Zm00001d018150	Ⅲ		Dark	LOC100191704	Zm00001d003797	Ⅲ
Dark	LOC100279773	Zm00001d007081	Ⅲ		Dark	LOC100191711	Zm00001d043654	Ⅲ
Dark	LOC100280168	Zm00001d006828	Ⅲ		Dark	LOC100191713	Zm00001d028338	Ⅲ
Dark	LOC100280292	Zm00001d002613	Ⅲ		Dark	LOC100191717	Zm00001d040264	Ⅲ
Dark	LOC100280461	Zm00001d039495	Ⅲ		Dark	LOC100191719	Zm00001d009108	Ⅲ
Dark	LOC100280485	Zm00001d012824	Ⅲ		Dark	LOC100191721	Zm00001d045945	Ⅲ
Dark	LOC100280533	Zm00001d005146	Ⅲ		Dark	LOC100191740	Zm00001d038366	Ⅲ
Dark	LOC100280540	Zm00001d013873	Ⅲ		Dark	LOC100191765	Zm00001d018790	Ⅲ
Dark	LOC100280695	Zm00001d045221	Ⅲ		Dark	LOC100191790	GRMZM2G108487	Ⅲ
Dark	LOC100280737	Zm00001d032291	Ⅲ		Dark	LOC100191816	Zm00001d048736	Ⅲ
Dark	LOC100280845	Zm00001d031556	Ⅲ		Dark	LOC100191819	Zm00001d039364	Ⅲ
Dark	LOC100280893	Zm00001d013448	Ⅲ		Dark	LOC100191834	Zm00001d007394	Ⅲ
Dark	LOC100280895	Zm00001d021686	Ⅲ		Dark	LOC100191892	Zm00001d037651	Ⅲ
Dark	LOC100280916	Zm00001d036708	Ⅲ		Dark	LOC100191895	Zm00001d020536	Ⅲ
Dark	LOC100281113		Ⅲ		Dark	LOC100191907	Zm00001d020206	Ⅲ
Dark	LOC100281270	Zm00001d037778	Ⅲ		Dark	LOC100191914	Zm00001d028824	Ⅲ
Dark	LOC100281271	Zm00001d003850	Ⅲ		Dark	LOC100191924	Zm00001d040807	Ⅲ
Dark	LOC100281281	Zm00001d042449	Ⅲ		Dark	LOC100191938	Zm00001d039283	Ⅲ
Dark	LOC100281406	Zm00001d038252	Ⅲ		Dark	LOC100191940	Zm00001d019078	Ⅲ
Dark	LOC100281457	Zm00001d045295	Ⅲ		Dark	LOC100191941	Zm00001d027938	Ⅲ
Dark	LOC100281511	Zm00001d038048	Ⅲ		Dark	LOC100191964	Zm00001d007378	Ⅲ
Dark	LOC100281514	Zm00001d022374	Ⅲ		Dark	LOC100192000	Zm00001d039265	Ⅲ
Dark	LOC100281595	Zm00001d027593	Ⅲ		Dark	LOC100192004	Zm00001d011673	Ⅲ
Dark	LOC100281608	Zm00001d037383	Ⅲ		Dark	LOC100192011	Zm00001d002687	Ⅲ
Dark	LOC100281789	Zm00001d032728	Ⅲ		Dark	LOC100192028	Zm00001d004439	Ⅲ
Dark	LOC100281838	Zm00001d017639	Ⅲ		Dark	LOC100192029	Zm00001d007896	Ⅲ
Dark	LOC100281845	Zm00001d046986	Ⅲ		Dark	LOC100192036	Zm00001d031997	Ⅲ
Dark	LOC100281865	Zm00001d031426	Ⅲ		Dark	LOC100192049	Zm00001d044723	Ⅲ
Dark	LOC100281888	Zm00001d014736	Ⅲ		Dark	LOC100192077	Zm00001d027483	Ⅲ
Dark	LOC100281947	Zm00001d011133	Ⅲ		Dark	LOC100192090	Zm00001d024872	Ⅲ
Dark	LOC100281969	Zm00001d015657	Ⅲ		Dark	LOC100192113	Zm00001d029105	Ⅲ
Dark	LOC100282021	Zm00001d032051	Ⅲ		Dark	LOC100192114	Zm00001d052492	Ⅲ
Dark	LOC100282607	Zm00001d023813	Ⅲ		Dark	LOC100192116	Zm00001d013089	Ⅲ
Dark	LOC100282620	Zm00001d033605	Ⅲ		Dark	LOC100192465	Zm00001d040171	Ⅲ
Dark	LOC100282652	Zm00001d031778	Ⅲ		Dark	LOC100192500	Zm00001d045454	Ⅲ
Dark	LOC100282701	Zm00001d043458	Ⅲ		Dark	LOC100192520	Zm00001d032253	Ⅲ
Dark	LOC100282720	Zm00001d043018	Ⅲ		Dark	LOC100192529	Zm00001d038610	Ⅲ
Dark	LOC100282761	Zm00001d034319	Ⅲ		Dark	LOC100192534	Zm00001d010137	Ⅲ
Dark	LOC100282781	Zm00001d048526	Ⅲ		Dark	LOC100192539	Zm00001d034401	Ⅲ
Dark	LOC100282825	Zm00001d002451	Ⅲ		Dark	LOC100192570	Zm00001d003012	Ⅲ
Dark	LOC100282936	Zm00001d018343	Ⅲ		Dark	LOC100192573	Zm00001d025993	Ⅲ
Dark	LOC100282949	Zm00001d031814	Ⅲ		Dark	LOC100192594	Zm00001d047854	Ⅲ
Dark	LOC100282971	Zm00001d008255	Ⅲ		Dark	LOC100192599	Zm00001d016100	Ⅲ
Dark	LOC100282996	Zm00001d005671	Ⅲ		Dark	LOC100192615	Zm00001d014918	Ⅲ
Dark	LOC100283065	Zm00001d028399	Ⅲ		Dark	LOC100192633		Ⅲ
Dark	LOC100283138	Zm00001d039669	Ⅲ		Dark	LOC100192656	Zm00001d018490	Ⅲ
Dark	LOC100283186	Zm00001d018988	Ⅲ		Dark	LOC100192667	Zm00001d009759	Ⅲ
Dark	LOC100283195	Zm00001d023570	Ⅲ		Dark	LOC100192677	Zm00001d025973	Ⅲ
Dark	LOC100283240	Zm00001d024941	Ⅲ		Dark	LOC100192689	Zm00001d015093	Ⅲ
Dark	LOC100283264	Zm00001d004460	Ⅲ		Dark	LOC100192736	Zm00001d011470	Ⅲ
Dark	LOC100283295	Zm00001d039859	Ⅲ		Dark	LOC100192744	Zm00001d034917	Ⅲ
Dark	LOC100283318	Zm00001d002410	Ⅲ		Dark	LOC100192807	Zm00001d036894	Ⅲ
Dark	LOC100283568	Zm00001d047933	Ⅲ		Dark	LOC100192830	Zm00001d009952	Ⅲ
Dark	LOC100283570	Zm00001d038118	Ⅲ		Dark	LOC100192834	Zm00001d042293	Ⅲ
Dark	LOC100283593	Zm00001d038871	Ⅲ		Dark	LOC100192850	Zm00001d011386	Ⅲ
Dark	LOC100283697	Zm00001d047814	Ⅲ		Dark	LOC100192884	Zm00001d052889	Ⅲ
Dark	LOC100283743	Zm00001d032768	Ⅲ		Dark	LOC100192921	Zm00001d044242	Ⅲ
Dark	LOC100283775	Zm00001d005909	Ⅲ		Dark	LOC100192976	Zm00001d013262	Ⅲ
Dark	LOC100283864	Zm00001d037180	Ⅲ		Dark	LOC100193007	Zm00001d019397	Ⅲ
Dark	LOC100284251	Zm00001d033516	Ⅲ		Dark	LOC100193009	Zm00001d035092	Ⅲ
Dark	LOC100284367	Zm00001d030317	Ⅲ		Dark	LOC100193022	Zm00001d005094	Ⅲ
Dark	LOC100284377	Zm00001d034167	Ⅲ		Dark	LOC100193025	Zm00001d028599	Ⅲ
Dark	LOC100284457	Zm00001d043878	Ⅲ		Dark	LOC100193039	Zm00001d043911	Ⅲ
Dark	LOC100284479	Zm00001d003002	Ⅲ		Dark	LOC100193041	Zm00001d037616	Ⅲ
Dark	LOC100284523	Zm00001d003841	Ⅲ		Dark	LOC100193088	Zm00001d003334	Ⅲ
Dark	LOC100284533	Zm00001d050700	Ⅲ		Dark	LOC100193094	Zm00001d013676	Ⅲ
Dark	LOC100284549	Zm00001d047945	Ⅲ		Dark	LOC100193146	Zm00001d045573	Ⅲ
Dark	LOC100284802	GRMZM2G171236	Ⅲ		Dark	LOC100193170	Zm00001d048173	Ⅲ
Dark	LOC100284930	Zm00001d036118	Ⅲ		Dark	LOC100193194	Zm00001d019150	Ⅲ
Dark	LOC100284958	Zm00001d041383	Ⅲ		Dark	LOC100193196	Zm00001d022259	Ⅲ
Dark	LOC100285049	Zm00001d033005	Ⅲ		Dark	LOC100193207	Zm00001d040050	Ⅲ
Dark	LOC100285088	Zm00001d047796	Ⅲ		Dark	LOC100193231	Zm00001d053212	Ⅲ
Dark	LOC100285097	Zm00001d029806	Ⅲ		Dark	LOC100193270	Zm00001d019795	Ⅲ
Dark	LOC100285139	Zm00001d031706	Ⅲ		Dark	LOC100193290	Zm00001d002548	Ⅲ
Dark	LOC100285153	Zm00001d013426	Ⅲ		Dark	LOC100193325	Zm00001d018366	Ⅲ
Dark	LOC100285205	Zm00001d006293	Ⅲ		Dark	LOC100193326	Zm00001d029625	Ⅲ
Dark	LOC100285217	Zm00001d020136	Ⅲ		Dark	LOC100193330	Zm00001d041920	Ⅲ
Dark	LOC100285273	Zm00001d040544	Ⅲ		Dark	LOC100193331	Zm00001d033180	Ⅲ
Dark	LOC100285341	Zm00001d018630	Ⅲ		Dark	LOC100193350	Zm00001d045567	Ⅲ
Dark	LOC100285470	Zm00001d051343	Ⅲ		Dark	LOC100193369	Zm00001d033232	Ⅲ
Dark	LOC100285478	Zm00001d007501	Ⅲ		Dark	LOC100193383	Zm00001d038352	Ⅲ
Dark	LOC100285543	Zm00001d028252	Ⅲ		Dark	LOC100193386	Zm00001d035921	Ⅲ
Dark	LOC100285556	Zm00001d002160	Ⅲ		Dark	LOC100193405	Zm00001d009907	Ⅲ
Dark	LOC100285564	Zm00001d015513	Ⅲ		Dark	LOC100193411	Zm00001d053682	Ⅲ
Dark	LOC100285646	Zm00001d018867	Ⅲ		Dark	LOC100193480	Zm00001d017622	Ⅲ
Dark	LOC100285691	Zm00001d043932	Ⅲ		Dark	LOC100193482	Zm00001d038547	Ⅲ
Dark	LOC100285743	Zm00001d017107	Ⅲ		Dark	LOC100193483	Zm00001d024784	Ⅲ
Dark	LOC100285785	Zm00001d043737	Ⅲ		Dark	LOC100193538	Zm00001d025696	Ⅲ
Dark	LOC100285800	Zm00001d047102	Ⅲ		Dark	LOC100193545	Zm00001d042850	Ⅲ
Dark	LOC100285807	Zm00001d004586	Ⅲ		Dark	LOC100193618	Zm00001d014455	Ⅲ
Dark	LOC100285817	Zm00001d007827	Ⅲ		Dark	LOC100193669	Zm00001d027321	Ⅲ
Dark	LOC100285974	Zm00001d011135	Ⅲ		Dark	LOC100193678	Zm00001d044838	Ⅲ
Dark	LOC100286023	Zm00001d012096	Ⅲ		Dark	LOC100193679	Zm00001d038268	Ⅲ
Dark	LOC100286038	Zm00001d001838	Ⅲ		Dark	LOC100193686	Zm00001d049742	Ⅲ
Dark	LOC100286040	Zm00001d018061	Ⅲ		Dark	LOC100193711	Zm00001d039529	Ⅲ
Dark	LOC100286184	Zm00001d044895	Ⅲ		Dark	LOC100193714	Zm00001d022602	Ⅲ
Dark	LOC100286258	Zm00001d020008	Ⅲ		Dark	LOC100193733	Zm00001d002901	Ⅲ
Dark	LOC100286288	GRMZM2G355316	Ⅲ		Dark	LOC100193769	Zm00001d012417	Ⅲ
Dark	LOC100286319	Zm00001d051333	Ⅲ		Dark	LOC100193772	Zm00001d021249	Ⅲ
Dark	LOC100303875	Zm00001d006329	Ⅲ		Dark	LOC100193802	Zm00001d039045	Ⅲ
Dark	LOC100303908	Zm00001d052684	Ⅲ		Dark	LOC100193818	Zm00001d033717	Ⅲ
Dark	LOC100304023	Zm00001d020910	Ⅲ		Dark	LOC100193840	Zm00001d015307	Ⅲ
Dark	LOC100304289	Zm00001d009510	Ⅲ		Dark	LOC100193850	Zm00001d025869	Ⅲ
Dark	LOC100304408	Zm00001d004899	Ⅲ		Dark	LOC100193865	Zm00001d009413	Ⅲ
Dark	LOC100381343		Ⅲ		Dark	LOC100193887	Zm00001d049096	Ⅲ
Dark	LOC100381444	Zm00001d030214	Ⅲ		Dark	LOC100193892	Zm00001d015204	Ⅲ
Dark	LOC100381498	Zm00001d020102	Ⅲ		Dark	LOC100193894	Zm00001d027995	Ⅲ
Dark	LOC100381643	Zm00001d032480	Ⅲ		Dark	LOC100193905	Zm00001d015016	Ⅲ
Dark	LOC100381684	Zm00001d029946	Ⅲ		Dark	LOC100193921	Zm00001d017907	Ⅲ
Dark	LOC100381886	Zm00001d051998	Ⅲ		Dark	LOC100193942	Zm00001d017786	Ⅲ
Dark	LOC100381956	Zm00001d028830	Ⅲ		Dark	LOC100193944	Zm00001d047422	Ⅲ
Dark	LOC100381972	Zm00001d043071	Ⅲ		Dark	LOC100193959	Zm00001d012245	Ⅲ
Dark	LOC100382168	Zm00001d050178	Ⅲ		Dark	LOC100193974	Zm00001d028957	Ⅲ
Dark	LOC100382229	Zm00001d029012	Ⅲ		Dark	LOC100193975	Zm00001d048524	Ⅲ
Dark	LOC100382230	Zm00001d052191	Ⅲ		Dark	LOC100193984	Zm00001d026531	Ⅲ
Dark	LOC100382238	Zm00001d047037	Ⅲ		Dark	LOC100193989	Zm00001d044606	Ⅲ
Dark	LOC100382298	Zm00001d038447	Ⅲ		Dark	LOC100193993	Zm00001d025616	Ⅲ
Dark	LOC100382326	Zm00001d005092	Ⅲ		Dark	LOC100193998	Zm00001d025846	Ⅲ
Dark	LOC100382329	Zm00001d023575	Ⅲ		Dark	LOC100194006	Zm00001d038491	Ⅲ
Dark	LOC100382413	Zm00001d008517	Ⅲ		Dark	LOC100194015	Zm00001d009118	Ⅲ
Dark	LOC100382432	Zm00001d027544	Ⅲ		Dark	LOC100194038	Zm00001d033922	Ⅲ
Dark	LOC100382459	Zm00001d034129	Ⅲ		Dark	LOC100194047	Zm00001d039174	Ⅲ
Dark	LOC100382750	Zm00001d043731	Ⅲ		Dark	LOC100194053	Zm00001d017395	Ⅲ
Dark	LOC100382854	Zm00001d049277	Ⅲ		Dark	LOC100194054	Zm00001d013918	Ⅲ
Dark	LOC100383039	Zm00001d052953	Ⅲ		Dark	LOC100194072	Zm00001d021774	Ⅲ
Dark	LOC100383135	Zm00001d006232	Ⅲ		Dark	LOC100194108	Zm00001d010799	Ⅲ
Dark	LOC100383358	Zm00001d048206	Ⅲ		Dark	LOC100194121	Zm00001d008503	Ⅲ
Dark	LOC100383398	Zm00001d052525	Ⅲ		Dark	LOC100194183	Zm00001d030010	Ⅲ
Dark	LOC100383712	Zm00001d016934	Ⅲ		Dark	LOC100194187	Zm00001d042534	Ⅲ
Dark	LOC100383770	Zm00001d025199	Ⅲ		Dark	LOC100194203	Zm00001d023655	Ⅲ
Dark	LOC100383811	Zm00001d044828	Ⅲ		Dark	LOC100194225	Zm00001d023481	Ⅲ
Dark	LOC100383963	Zm00001d006231	Ⅲ		Dark	LOC100194241	Zm00001d039081	Ⅲ
Dark	LOC100384013	Zm00001d010287	Ⅲ		Dark	LOC100194254	Zm00001d016767	Ⅲ
Dark	LOC100384061		Ⅲ		Dark	LOC100194266	Zm00001d034519	Ⅲ
Dark	LOC100384280	Zm00001d050981	Ⅲ		Dark	LOC100194271	Zm00001d051790	Ⅲ
Dark	LOC100384417	Zm00001d020929	Ⅲ		Dark	LOC100194275	Zm00001d017761	Ⅲ
Dark	LOC100384532	Zm00001d020519	Ⅲ		Dark	LOC100194290	Zm00001d012787	Ⅲ
Dark	LOC100384634	Zm00001d016443	Ⅲ		Dark	LOC100194292	Zm00001d006841	Ⅲ
Dark	LOC100384682	Zm00001d053026	Ⅲ		Dark	LOC100194294	Zm00001d013861	Ⅲ
Dark	LOC100384753	GRMZM2G307553	Ⅲ		Dark	LOC100194317	Zm00001d039076	Ⅲ
Dark	LOC100500950	Zm00001d039848	Ⅲ		Dark	LOC100194324	Zm00001d029674	Ⅲ
Dark	LOC100501056	Zm00001d020236	Ⅲ		Dark	LOC100194340	Zm00001d003193	Ⅲ
Dark	LOC100501075	Zm00001d028838	Ⅲ		Dark	LOC100194378	Zm00001d006659	Ⅲ
Dark	LOC100501085	Zm00001d012339	Ⅲ		Dark	LOC100194381	Zm00001d010434	Ⅲ
Dark	LOC100501109	Zm00001d002610	Ⅲ		Dark	LOC100216557	Zm00001d012083	Ⅲ
Dark	LOC100501262	Zm00001d048759	Ⅲ		Dark	LOC100216561	Zm00001d029333	Ⅲ
Dark	LOC100501351	Zm00001d010236	Ⅲ		Dark	LOC100216575	Zm00001d022544	Ⅲ
Dark	LOC100501536	Zm00001d012420	Ⅲ		Dark	LOC100216603	Zm00001d026368	Ⅲ
Dark	LOC100501668	Zm00001d048760	Ⅲ		Dark	LOC100216634	Zm00001d012538	Ⅲ
Dark	LOC100501821	Zm00001d018182	Ⅲ		Dark	LOC100216643	Zm00001d038469	Ⅲ
Dark	LOC100502156	Zm00001d015175	Ⅲ		Dark	LOC100216652	Zm00001d017531	Ⅲ
Dark	LOC100502300	Zm00001d027633	Ⅲ		Dark	LOC100216678	Zm00001d051987	Ⅲ
Dark	LOC100502393	Zm00001d050781	Ⅲ		Dark	LOC100216697	Zm00001d047753	Ⅲ
Dark	LOC100502519	Zm00001d006361	Ⅲ		Dark	LOC100216702	Zm00001d012178	Ⅲ
Dark	LOC101027208	Zm00001d037492	Ⅲ		Dark	LOC100216720	Zm00001d023912	Ⅲ
Dark	LOC103625721	Zm00001d012861	Ⅲ		Dark	LOC100216751	Zm00001d023402	Ⅲ
Dark	LOC103626022		Ⅲ		Dark	LOC100216759	Zm00001d017788	Ⅲ
Dark	LOC103626193	Zm00001d014102	Ⅲ		Dark	LOC100216780	Zm00001d027729	Ⅲ
Dark	LOC103626243	Zm00001d014239	Ⅲ		Dark	LOC100216789	Zm00001d022381	Ⅲ
Dark	LOC103626486	Zm00001d014882	Ⅲ		Dark	LOC100216817	Zm00001d031720	Ⅲ
Dark	LOC103626517	Zm00001d014971	Ⅲ		Dark	LOC100216819	Zm00001d004443	Ⅲ
Dark	LOC103626542	Zm00001d015032	Ⅲ		Dark	LOC100216837	Zm00001d007825	Ⅲ
Dark	LOC103626769	Zm00001d015676	Ⅲ		Dark	LOC100216840	Zm00001d011661	Ⅲ
Dark	LOC103626782	Zm00001d011972	Ⅲ		Dark	LOC100216883	Zm00001d030220	Ⅲ
Dark	LOC103627215	Zm00001d016640	Ⅲ		Dark	LOC100216899	Zm00001d044130	Ⅲ
Dark	LOC103627302	Zm00001d016844	Ⅲ		Dark	LOC100216915	Zm00001d027434	Ⅲ
Dark	LOC103627358	Zm00001d017036	Ⅲ		Dark	LOC100216927	Zm00001d048224	Ⅲ
Dark	LOC103627471	Zm00001d017377	Ⅲ		Dark	LOC100216947	Zm00001d003618	Ⅲ
Dark	LOC103627524	Zm00001d017524	Ⅲ		Dark	LOC100216959	Zm00001d025343	Ⅲ
Dark	LOC103627530	Zm00001d017553	Ⅲ		Dark	LOC100216978	Zm00001d052910	Ⅲ
Dark	LOC103627544	Zm00001d017591	Ⅲ		Dark	LOC100216982	Zm00001d013040	Ⅲ
Dark	LOC103627630	Zm00001d017800	Ⅲ		Dark	LOC100217017	Zm00001d013022	Ⅲ
Dark	LOC103627649	Zm00001d017834	Ⅲ		Dark	LOC100217070	Zm00001d015004	Ⅲ
Dark	LOC103627661	Zm00001d017868	Ⅲ		Dark	LOC100217092	Zm00001d020900	Ⅲ
Dark	LOC103627752	Zm00001d018082	Ⅲ		Dark	LOC100217119	Zm00001d040979	Ⅲ
Dark	LOC103627760	Zm00001d031670	Ⅲ		Dark	LOC100217144	Zm00001d022373	Ⅲ
Dark	LOC103627781	Zm00001d018161	Ⅲ		Dark	LOC100217147	Zm00001d047662	Ⅲ
Dark	LOC103627785	Zm00001d018181	Ⅲ		Dark	LOC100217177	Zm00001d035051	Ⅲ
Dark	LOC103628269	Zm00001d015031	Ⅲ		Dark	LOC100217196	Zm00001d018466	Ⅲ
Dark	LOC103628712	Zm00001d016919	Ⅲ		Dark	LOC100217217	Zm00001d016736	Ⅲ
Dark	LOC103628799	Zm00001d017567	Ⅲ		Dark	LOC100217243	Zm00001d046561	Ⅲ
Dark	LOC103629261	Zm00001d035694	Ⅲ		Dark	LOC100217250	Zm00001d029475	Ⅲ
Dark	LOC103629642	Zm00001d036608	Ⅲ		Dark	LOC100217267	Zm00001d034668	Ⅲ
Dark	LOC103629711	Zm00001d036763	Ⅲ		Dark	LOC100217292	Zm00001d016841	Ⅲ
Dark	LOC103630101	Zm00001d037666	Ⅲ		Dark	LOC100272233	Zm00001d020264	Ⅲ
Dark	LOC103630352	Zm00001d038177	Ⅲ		Dark	LOC100272240	Zm00001d031344	Ⅲ
Dark	LOC103630353	Zm00001d038179	Ⅲ		Dark	LOC100272276	Zm00001d050225	Ⅲ
Dark	LOC103630492	Zm00001d038483	Ⅲ		Dark	LOC100272294	Zm00001d029839	Ⅲ
Dark	LOC103630549	Zm00001d038581	Ⅲ		Dark	LOC100272304	Zm00001d034239	Ⅲ
Dark	LOC103630599	Zm00001d038687	Ⅲ		Dark	LOC100272312	Zm00001d002632	Ⅲ
Dark	LOC103630716	Zm00001d038969	Ⅲ		Dark	LOC100272318	Zm00001d018821	Ⅲ
Dark	LOC103630859	Zm00001d035184	Ⅲ		Dark	LOC100272323	Zm00001d001953	Ⅲ
Dark	LOC103631003	Zm00001d035621	Ⅲ		Dark	LOC100272326	Zm00001d016879	Ⅲ
Dark	LOC103631387	Zm00001d037387	Ⅲ		Dark	LOC100272333	Zm00001d041700	Ⅲ
Dark	LOC103631713	Zm00001d027645	Ⅲ		Dark	LOC100272342	Zm00001d028664	Ⅲ
Dark	LOC103631819	Zm00001d027954	Ⅲ		Dark	LOC100272378	Zm00001d017888	Ⅲ
Dark	LOC103631821	Zm00001d027963	Ⅲ		Dark	LOC100272388	Zm00001d002474	Ⅲ
Dark	LOC103631852	Zm00001d018603	Ⅲ		Dark	LOC100272412	Zm00001d038930	Ⅲ
Dark	LOC103631951		Ⅲ		Dark	LOC100272417	Zm00001d039338	Ⅲ
Dark	LOC103632039	Zm00001d018998	Ⅲ		Dark	LOC100272449	Zm00001d028457	Ⅲ
Dark	LOC103632279	Zm00001d019545	Ⅲ		Dark	LOC100272492	Zm00001d052252	Ⅲ
Dark	LOC103632334	Zm00001d019642	Ⅲ		Dark	LOC100272504	Zm00001d038784	Ⅲ
Dark	LOC103632376	Zm00001d019727	Ⅲ		Dark	LOC100272515	Zm00001d032501	Ⅲ
Dark	LOC103632597	Zm00001d020134	Ⅲ		Dark	LOC100272517	Zm00001d030149	Ⅲ
Dark	LOC103632652	Zm00001d020261	Ⅲ		Dark	LOC100272548	Zm00001d025435	Ⅲ
Dark	LOC103632788	Zm00001d028226	Ⅲ		Dark	LOC100272555	Zm00001d038126	Ⅲ
Dark	LOC103632808	Zm00001d020604	Ⅲ		Dark	LOC100272643	Zm00001d049192	Ⅲ
Dark	LOC103633310		Ⅲ		Dark	LOC100272646	Zm00001d017474	Ⅲ
Dark	LOC103633372	Zm00001d021982	Ⅲ		Dark	LOC100272657	Zm00001d038155	Ⅲ
Dark	LOC103633442	Zm00001d022201	Ⅲ		Dark	LOC100272674		Ⅲ
Dark	LOC103633573	Zm00001d022516	Ⅲ		Dark	LOC100272691	Zm00001d019501	Ⅲ
Dark	LOC103633575	Zm00001d028422	Ⅲ		Dark	LOC100272724	Zm00001d042125	Ⅲ
Dark	LOC103633579	Zm00001d022529	Ⅲ		Dark	LOC100272731	Zm00001d003534	Ⅲ
Dark	LOC103633753	Zm00001d019102	Ⅲ		Dark	LOC100272773	Zm00001d051928	Ⅲ
Dark	LOC103633841	Zm00001d019541	Ⅲ		Dark	LOC100272798	Zm00001d028456	Ⅲ
Dark	LOC103634320	Zm00001d021685	Ⅲ		Dark	LOC100272818	Zm00001d035981	Ⅲ
Dark	LOC103634452	Zm00001d022625	Ⅲ		Dark	LOC100272819	Zm00001d051020	Ⅲ
Dark	LOC103634532	Zm00001d028841	Ⅲ		Dark	LOC100272827	Zm00001d032973	Ⅲ
Dark	LOC103634667	Zm00001d008277	Ⅲ		Dark	LOC100272844	Zm00001d037079	Ⅲ
Dark	LOC103634705	Zm00001d008356	Ⅲ		Dark	LOC100272878	Zm00001d014952	Ⅲ
Dark	LOC103634738	Zm00001d008427	Ⅲ		Dark	LOC100272879	Zm00001d047935	Ⅲ
Dark	LOC103634805	Zm00001d008577	Ⅲ		Dark	LOC100272888	Zm00001d034865	Ⅲ
Dark	LOC103634937	Zm00001d008859	Ⅲ		Dark	LOC100272890	Zm00001d036535	Ⅲ
Dark	LOC103634998	Zm00001d008980	Ⅲ		Dark	LOC100272909	Zm00001d010976	Ⅲ
Dark	LOC103635296	Zm00001d009475	Ⅲ		Dark	LOC100272933	Zm00001d037513	Ⅲ
Dark	LOC103635357	Zm00001d009628	Ⅲ		Dark	LOC100272958	Zm00001d020652	Ⅲ
Dark	LOC103635410	Zm00001d009716	Ⅲ		Dark	LOC100272964	Zm00001d053306	Ⅲ
Dark	LOC103635525	Zm00001d009915	Ⅲ		Dark	LOC100272966	Zm00001d021412	Ⅲ
Dark	LOC103635596	Zm00001d029313	Ⅲ		Dark	LOC100272969	Zm00001d026199	Ⅲ
Dark	LOC103635808	Zm00001d010649	Ⅲ		Dark	LOC100272970	Zm00001d036152	Ⅲ
Dark	LOC103635827	Zm00001d010703	Ⅲ		Dark	LOC100272991	Zm00001d003653	Ⅲ
Dark	LOC103635901	Zm00001d010882	Ⅲ		Dark	LOC100272992	Zm00001d018184	Ⅲ
Dark	LOC103636223	Zm00001d011700	Ⅲ		Dark	LOC100273002	Zm00001d037956	Ⅲ
Dark	LOC103636462	Zm00001d012301	Ⅲ		Dark	LOC100273011	Zm00001d037551	Ⅲ
Dark	LOC103636522	Zm00001d012438	Ⅲ		Dark	LOC100273019	Zm00001d042123	Ⅲ
Dark	LOC103636570	Zm00001d012568	Ⅲ		Dark	LOC100273029	Zm00001d020351	Ⅲ
Dark	LOC103636641	Zm00001d012719	Ⅲ		Dark	LOC100273031	Zm00001d005346	Ⅲ
Dark	LOC103636665	Zm00001d012768	Ⅲ		Dark	LOC100273033	Zm00001d012485	Ⅲ
Dark	LOC103637736	Zm00001d030121	Ⅲ		Dark	LOC100273037	Zm00001d013295	Ⅲ
Dark	LOC103637741	Zm00001d030132	Ⅲ		Dark	LOC100273041	Zm00001d016062	Ⅲ
Dark	LOC103637952	Zm00001d045045	Ⅲ		Dark	LOC100273059	Zm00001d053425	Ⅲ
Dark	LOC103637965	Zm00001d045077	Ⅲ		Dark	LOC100273072	Zm00001d053743	Ⅲ
Dark	LOC103637993	Zm00001d045137	Ⅲ		Dark	LOC100273113	Zm00001d013804	Ⅲ
Dark	LOC103638070	Zm00001d045316	Ⅲ		Dark	LOC100273116	Zm00001d001914	Ⅲ
Dark	LOC103638222	Zm00001d045660	Ⅲ		Dark	LOC100273117	Zm00001d018779	Ⅲ
Dark	LOC103638230	Zm00001d045668	Ⅲ		Dark	LOC100273120	Zm00001d018623	Ⅲ
Dark	LOC103638468	Zm00001d046188	Ⅲ		Dark	LOC100273139	Zm00001d037701	Ⅲ
Dark	LOC103638767	Zm00001d046681	Ⅲ		Dark	LOC100273166	Zm00001d013446	Ⅲ
Dark	LOC103638964		Ⅲ		Dark	LOC100273173	Zm00001d013573	Ⅲ
Dark	LOC103639045	Zm00001d047275	Ⅲ		Dark	LOC100273175	Zm00001d046629	Ⅲ
Dark	LOC103639188	Zm00001d047568	Ⅲ		Dark	LOC100273177	Zm00001d026050	Ⅲ
Dark	LOC103639428	Zm00001d048054	Ⅲ		Dark	LOC100273193	Zm00001d018660	Ⅲ
Dark	LOC103639485	Zm00001d048207	Ⅲ		Dark	LOC100273223	Zm00001d016877	Ⅲ
Dark	LOC103639579	Zm00001d048438	Ⅲ		Dark	LOC100273238	Zm00001d045987	Ⅲ
Dark	LOC103639619	Zm00001d030672	Ⅲ		Dark	LOC100273248	Zm00001d023427	Ⅲ
Dark	LOC103639667	Zm00001d044795	Ⅲ		Dark	LOC100273252	Zm00001d027684	Ⅲ
Dark	LOC103640333	Zm00001d047589	Ⅲ		Dark	LOC100273265	Zm00001d031892	Ⅲ
Dark	LOC103640481	Zm00001d030822	Ⅲ		Dark	LOC100273286	Zm00001d026436	Ⅲ
Dark	LOC103640714	Zm00001d023325	Ⅲ		Dark	LOC100273295	Zm00001d009010	Ⅲ
Dark	LOC103640718	Zm00001d023329	Ⅲ		Dark	LOC100273302	Zm00001d003522	Ⅲ
Dark	LOC103640726	Zm00001d023341	Ⅲ		Dark	LOC100273303	Zm00001d039987	Ⅲ
Dark	LOC103641540	Zm00001d025129	Ⅲ		Dark	LOC100273321	Zm00001d026194	Ⅲ
Dark	LOC103641612	Zm00001d025325	Ⅲ		Dark	LOC100273324	Zm00001d048496	Ⅲ
Dark	LOC103641626	Zm00001d025371	Ⅲ		Dark	LOC100273331	Zm00001d043707	Ⅲ
Dark	LOC103641784	Zm00001d025727	Ⅲ		Dark	LOC100273332	Zm00001d036839	Ⅲ
Dark	LOC103641825	Zm00001d025804	Ⅲ		Dark	LOC100273344	Zm00001d029183	Ⅲ
Dark	LOC103641890	Zm00001d025959	Ⅲ		Dark	LOC100273350	Zm00001d014532	Ⅲ
Dark	LOC103641981	Zm00001d026127	Ⅲ		Dark	LOC100273352	Zm00001d053568	Ⅲ
Dark	LOC103642054	Zm00001d026300	Ⅲ		Dark	LOC100273366	Zm00001d028240	Ⅲ
Dark	LOC103642116	Zm00001d026433	Ⅲ		Dark	LOC100273368	Zm00001d002773	Ⅲ
Dark	LOC103642352	Zm00001d031517	Ⅲ		Dark	LOC100273375		Ⅲ
Dark	LOC103642504	Zm00001d024395	Ⅲ		Dark	LOC100273387	Zm00001d040242	Ⅲ
Dark	LOC103642592	Zm00001d024717	Ⅲ		Dark	LOC100273389	Zm00001d039414	Ⅲ
Dark	LOC103642664	Zm00001d024980	Ⅲ		Dark	LOC100273392	Zm00001d010204	Ⅲ
Dark	LOC103642689	Zm00001d025112	Ⅲ		Dark	LOC100273426	Zm00001d036046	Ⅲ
Dark	LOC103642702	Zm00001d025194	Ⅲ		Dark	LOC100273427	Zm00001d005814	Ⅲ
Dark	LOC103642855	Zm00001d025987	Ⅲ		Dark	LOC100273445	Zm00001d027456	Ⅲ
Dark	LOC103643208	Zm00001d031993	Ⅲ		Dark	LOC100273458	Zm00001d024853	Ⅲ
Dark	LOC103643232		Ⅲ		Dark	LOC100273459	Zm00001d021515	Ⅲ
Dark	LOC103643389	Zm00001d032520	Ⅲ		Dark	LOC100273477	Zm00001d038065	Ⅲ
Dark	LOC103643478	Zm00001d032742	Ⅲ		Dark	LOC100273482	Zm00001d042863	Ⅲ
Dark	LOC103643608	Zm00001d033061	Ⅲ		Dark	LOC100273483	Zm00001d026017	Ⅲ
Dark	LOC103643821	Zm00001d033530	Ⅲ		Dark	LOC100273498	Zm00001d042723	Ⅲ
Dark	LOC103643936	Zm00001d033830	Ⅲ		Dark	LOC100273559	Zm00001d021740	Ⅲ
Dark	LOC103644122		Ⅲ		Dark	LOC100273589	Zm00001d013862	Ⅲ
Dark	LOC103644198	Zm00001d034507	Ⅲ		Dark	LOC100273606	Zm00001d029997	Ⅲ
Dark	LOC103644285	Zm00001d034723	Ⅲ		Dark	LOC100273612	Zm00001d013163	Ⅲ
Dark	LOC103645124	Zm00001d031364	Ⅲ		Dark	LOC100273626	Zm00001d016765	Ⅲ
Dark	LOC103645321	Zm00001d032410	Ⅲ		Dark	LOC100273628	Zm00001d050811	Ⅲ
Dark	LOC103645584	GRMZM2G359929	Ⅲ		Dark	LOC100273642	Zm00001d002348	Ⅲ
Dark	LOC103645672	Zm00001d034333	Ⅲ		Dark	LOC100273655	Zm00001d006920	Ⅲ
Dark	LOC103645752	Zm00001d001803	Ⅲ		Dark	LOC100273657	Zm00001d042985	Ⅲ
Dark	LOC103645754	Zm00001d001807	Ⅲ		Dark	LOC100273663	Zm00001d037644	Ⅲ
Dark	LOC103645805	Zm00001d001964	Ⅲ		Dark	LOC100273665	Zm00001d049940	Ⅲ
Dark	LOC103645864	Zm00001d002119	Ⅲ		Dark	LOC100273701		Ⅲ
Dark	LOC103645865	Zm00001d002121	Ⅲ		Dark	LOC100273752	Zm00001d001857	Ⅲ
Dark	LOC103645871	Zm00001d002137	Ⅲ		Dark	LOC100273770	Zm00001d031161	Ⅲ
Dark	LOC103645876	Zm00001d002145	Ⅲ		Dark	LOC100273779	Zm00001d023673	Ⅲ
Dark	LOC103645929	Zm00001d002282	Ⅲ		Dark	LOC100273801	Zm00001d036770	Ⅲ
Dark	LOC103645972	Zm00001d002396	Ⅲ		Dark	LOC100273813	Zm00001d009288	Ⅲ
Dark	LOC103645975	Zm00001d002403	Ⅲ		Dark	LOC100273888	Zm00001d029563	Ⅲ
Dark	LOC103646676	Zm00001d004187	Ⅲ		Dark	LOC100273902	Zm00001d026382	Ⅲ
Dark	LOC103646867	Zm00001d004484	Ⅲ		Dark	LOC100273937	GRMZM2G154087|GRMZM2G453001	Ⅲ
Dark	LOC103647105	Zm00001d004957	Ⅲ		Dark	LOC100273942	Zm00001d012435	Ⅲ
Dark	LOC103647127	Zm00001d005012	Ⅲ		Dark	LOC100273950	Zm00001d029921	Ⅲ
Dark	LOC103647209	Zm00001d005189	Ⅲ		Dark	LOC100273953	Zm00001d052329	Ⅲ
Dark	LOC103647285	Zm00001d005383	Ⅲ		Dark	LOC100273982	Zm00001d044074	Ⅲ
Dark	LOC103647498	Zm00001d005917	Ⅲ		Dark	LOC100274007	Zm00001d029047	Ⅲ
Dark	LOC103647515	Zm00001d005962	Ⅲ		Dark	LOC100274009	Zm00001d014583	Ⅲ
Dark	LOC103647628	Zm00001d006254	Ⅲ		Dark	LOC100274012	Zm00001d045538	Ⅲ
Dark	LOC103647659	Zm00001d006343	Ⅲ		Dark	LOC100274063	Zm00001d020445	Ⅲ
Dark	LOC103647716	Zm00001d006508	Ⅲ		Dark	LOC100274071	Zm00001d027936	Ⅲ
Dark	LOC103647736	Zm00001d006549	Ⅲ		Dark	LOC100274091	Zm00001d038066	Ⅲ
Dark	LOC103647762	Zm00001d006633	Ⅲ		Dark	LOC100274126	Zm00001d015205	Ⅲ
Dark	LOC103647971	Zm00001d007258	Ⅲ		Dark	LOC100274129	Zm00001d046442	Ⅲ
Dark	LOC103648019	Zm00001d007372	Ⅲ		Dark	LOC100274143	Zm00001d039031	Ⅲ
Dark	LOC103648084	Zm00001d007491	Ⅲ		Dark	LOC100274147	Zm00001d023944	Ⅲ
Dark	LOC103648085	Zm00001d007495	Ⅲ		Dark	LOC100274150	Zm00001d012998	Ⅲ
Dark	LOC103648141	Zm00001d007578	Ⅲ		Dark	LOC100274154	Zm00001d048162	Ⅲ
Dark	LOC103648158	Zm00001d007602	Ⅲ		Dark	LOC100274156	Zm00001d031115	Ⅲ
Dark	LOC103648165	Zm00001d007635	Ⅲ		Dark	LOC100274166	Zm00001d006853	Ⅲ
Dark	LOC103648259	Zm00001d007901	Ⅲ		Dark	LOC100274211	Zm00001d040526	Ⅲ
Dark	LOC103648281	Zm00001d007931	Ⅲ		Dark	LOC100274225	Zm00001d033338	Ⅲ
Dark	LOC103648298		Ⅲ		Dark	LOC100274251	Zm00001d038538	Ⅲ
Dark	LOC103648309	Zm00001d007843	Ⅲ		Dark	LOC100274254	Zm00001d013032	Ⅲ
Dark	LOC103648635	Zm00001d003639	Ⅲ		Dark	LOC100274282	Zm00001d020537	Ⅲ
Dark	LOC103648660	Zm00001d003719	Ⅲ		Dark	LOC100274284	Zm00001d008496	Ⅲ
Dark	LOC103649017	Zm00001d005114	Ⅲ		Dark	LOC100274328	Zm00001d022241	Ⅲ
Dark	LOC103649574	Zm00001d039361	Ⅲ		Dark	LOC100274347	Zm00001d018468	Ⅲ
Dark	LOC103649969	Zm00001d040324	Ⅲ		Dark	LOC100274353	Zm00001d013879	Ⅲ
Dark	LOC103650004		Ⅲ		Dark	LOC100274365	Zm00001d027841	Ⅲ
Dark	LOC103650026	Zm00001d040465	Ⅲ		Dark	LOC100274399	Zm00001d013598	Ⅲ
Dark	LOC103650117	Zm00001d040656	Ⅲ		Dark	LOC100274419	Zm00001d018648	Ⅲ
Dark	LOC103650145	Zm00001d040738	Ⅲ		Dark	LOC100274420	Zm00001d008730	Ⅲ
Dark	LOC103650371	Zm00001d040977	Ⅲ		Dark	LOC100274425	Zm00001d013028	Ⅲ
Dark	LOC103650644	GRMZM2G402368	Ⅲ		Dark	LOC100274448	Zm00001d036727	Ⅲ
Dark	LOC103650674	Zm00001d041929	Ⅲ		Dark	LOC100274457	Zm00001d047738	Ⅲ
Dark	LOC103650813	Zm00001d042258	Ⅲ		Dark	LOC100274460	Zm00001d002550	Ⅲ
Dark	LOC103650831	Zm00001d042307	Ⅲ		Dark	LOC100274492	Zm00001d029391	Ⅲ
Dark	LOC103650929	Zm00001d042637	Ⅲ		Dark	LOC100274500	Zm00001d023936	Ⅲ
Dark	LOC103651039	Zm00001d042954	Ⅲ		Dark	LOC100274505	Zm00001d021231	Ⅲ
Dark	LOC103651099	Zm00001d043160	Ⅲ		Dark	LOC100274515	Zm00001d046553	Ⅲ
Dark	LOC103651104	Zm00001d043191	Ⅲ		Dark	LOC100274533	Zm00001d028702	Ⅲ
Dark	LOC103651108	Zm00001d043198	Ⅲ		Dark	LOC100274547	Zm00001d022237	Ⅲ
Dark	LOC103651125		Ⅲ		Dark	LOC100274555	Zm00001d043544	Ⅲ
Dark	LOC103651227	Zm00001d043516	Ⅲ		Dark	LOC100274565	Zm00001d043195	Ⅲ
Dark	LOC103651254	Zm00001d043617	Ⅲ		Dark	LOC100274566	Zm00001d025652	Ⅲ
Dark	LOC103651344	Zm00001d043837	Ⅲ		Dark	LOC100274577	Zm00001d029125	Ⅲ
Dark	LOC103651440	Zm00001d044076	Ⅲ		Dark	LOC100274583	Zm00001d027894	Ⅲ
Dark	LOC103651456	Zm00001d044119	Ⅲ		Dark	LOC100274584	Zm00001d047749	Ⅲ
Dark	LOC103652087	Zm00001d041103	Ⅲ		Dark	LOC100274588	Zm00001d010162	Ⅲ
Dark	LOC103652102		Ⅲ		Dark	LOC100274599	Zm00001d021778	Ⅲ
Dark	LOC103652211	Zm00001d041786	Ⅲ		Dark	LOC100274606	Zm00001d009811	Ⅲ
Dark	LOC103652672	Zm00001d048608	Ⅲ		Dark	LOC100274630	Zm00001d004903	Ⅲ
Dark	LOC103652735	Zm00001d048731	Ⅲ		Dark	LOC100274638	Zm00001d029669	Ⅲ
Dark	LOC103652749	Zm00001d048772	Ⅲ		Dark	LOC100274657		Ⅲ
Dark	LOC103652836	Zm00001d048997	Ⅲ		Dark	LOC100274665	Zm00001d038753	Ⅲ
Dark	LOC103652889	Zm00001d049121	Ⅲ		Dark	LOC100274736	Zm00001d042027	Ⅲ
Dark	LOC103653051	Zm00001d049491	Ⅲ		Dark	LOC100274748	Zm00001d001862	Ⅲ
Dark	LOC103653304	Zm00001d050039	Ⅲ		Dark	LOC100274758	Zm00001d047764	Ⅲ
Dark	LOC103653407	Zm00001d050248	Ⅲ		Dark	LOC100274759	Zm00001d029052	Ⅲ
Dark	LOC103653540		Ⅲ		Dark	LOC100274775	Zm00001d038523	Ⅲ
Dark	LOC103653897	Zm00001d051416	Ⅲ		Dark	LOC100274803	Zm00001d023396	Ⅲ
Dark	LOC103653911	Zm00001d051452	Ⅲ		Dark	LOC100274805	Zm00001d018717	Ⅲ
Dark	LOC103654070	Zm00001d051778	Ⅲ		Dark	LOC100274830	Zm00001d052777	Ⅲ
Dark	LOC103654087	Zm00001d051837	Ⅲ		Dark	LOC100274848	Zm00001d011594	Ⅲ
Dark	LOC103654093	Zm00001d051850	Ⅲ		Dark	LOC100274853	Zm00001d030775	Ⅲ
Dark	LOC103654159	Zm00001d052004	Ⅲ		Dark	LOC100274866	Zm00001d002520	Ⅲ
Dark	LOC103654249	Zm00001d052223	Ⅲ		Dark	LOC100274868	Zm00001d047916	Ⅲ
Dark	LOC103654275	Zm00001d052324	Ⅲ		Dark	LOC100274886	Zm00001d038974	Ⅲ
Dark	LOC103654485	Zm00001d052874	Ⅲ		Dark	LOC100274890	Zm00001d053868	Ⅲ
Dark	LOC103654507	Zm00001d052906	Ⅲ		Dark	LOC100274943	Zm00001d034359	Ⅲ
Dark	LOC103654575		Ⅲ		Dark	LOC100274946	Zm00001d043830	Ⅲ
Dark	LOC103654710	Zm00001d053346	Ⅲ		Dark	LOC100275054	Zm00001d031224	Ⅲ
Dark	LOC103654947	Zm00001d053955	Ⅲ		Dark	LOC100275077	Zm00001d007079	Ⅲ
Dark	LOC103654979	Zm00001d054054	Ⅲ		Dark	LOC100275108	Zm00001d016085	Ⅲ
Dark	LOC103654984	Zm00001d054062	Ⅲ		Dark	LOC100275155	Zm00001d024802	Ⅲ
Dark	LOC103655302	Zm00001d050038	Ⅲ		Dark	LOC100275172	Zm00001d012088	Ⅲ
Dark	LOC103655359	Zm00001d050272	Ⅲ		Dark	LOC100275175	Zm00001d043808	Ⅲ
Dark	LOC103655853	Zm00001d052872	Ⅲ		Dark	LOC100275203	Zm00001d036136	Ⅲ
Dark	LOC107228387	Zm00001d018421	Ⅲ		Dark	LOC100275225	Zm00001d042812	Ⅲ
Dark	LOC107403161	Zm00001d042214	Ⅲ		Dark	LOC100275228	Zm00001d011799	Ⅲ
Dark	LOC107546759	Zm00001d016185	Ⅲ		Dark	LOC100275233	Zm00001d044745	Ⅲ
Dark	LOC107603301	Zm00001d013038	Ⅲ		Dark	LOC100275243	Zm00001d033893	Ⅲ
Dark	LOC109617032	Zm00001d047210	Ⅲ		Dark	LOC100275246	Zm00001d006060	Ⅲ
Dark	LOC109939178	Zm00001d052264	Ⅲ		Dark	LOC100275286	Zm00001d019002	Ⅲ
Dark	LOC109939301		Ⅲ		Dark	LOC100275290	Zm00001d005693	Ⅲ
Dark	LOC109939433	Zm00001d013717	Ⅲ		Dark	LOC100275314	Zm00001d033150	Ⅲ
Dark	LOC109940214	Zm00001d037884	Ⅲ		Dark	LOC100275315	Zm00001d035759	Ⅲ
Dark	LOC109940444	Zm00001d036129	Ⅲ		Dark	LOC100275319	Zm00001d020317	Ⅲ
Dark	LOC109940907	Zm00001d019122	Ⅲ		Dark	LOC100275335	Zm00001d021177	Ⅲ
Dark	LOC109941441	Zm00001d010149	Ⅲ		Dark	LOC100275364	Zm00001d048802	Ⅲ
Dark	LOC109941464	Zm00001d009693	Ⅲ		Dark	LOC100275365	Zm00001d036221	Ⅲ
Dark	LOC109941600		Ⅲ		Dark	LOC100275374	Zm00001d036761	Ⅲ
Dark	LOC109941685		Ⅲ		Dark	LOC100275398	Zm00001d039058	Ⅲ
Dark	LOC109941993	Zm00001d008451	Ⅲ		Dark	LOC100275409	Zm00001d004672	Ⅲ
Dark	LOC109942216	Zm00001d047407	Ⅲ		Dark	LOC100275421	Zm00001d021416	Ⅲ
Dark	LOC109942761	Zm00001d023647	Ⅲ		Dark	LOC100275427	Zm00001d035171	Ⅲ
Dark	LOC109942762	Zm00001d027955	Ⅲ		Dark	LOC100275437	Zm00001d016379	Ⅲ
Dark	LOC109943104	Zm00001d025707	Ⅲ		Dark	LOC100275448	Zm00001d045017	Ⅲ
Dark	LOC109944069		Ⅲ		Dark	LOC100275452	Zm00001d012205	Ⅲ
Dark	LOC109944308	GRMZM2G104307	Ⅲ		Dark	LOC100275462	Zm00001d018364	Ⅲ
Dark	LOC109944846	Zm00001d041877	Ⅲ		Dark	LOC100275468	Zm00001d038552	Ⅲ
Dark	LOC111347723	Zm00001d041436	Ⅲ		Dark	LOC100275470	Zm00001d026611	Ⅲ
Dark	LOC111589769	Zm00001d021734	Ⅲ		Dark	LOC100275474	Zm00001d052118	Ⅲ
Dark	LOC111590819		Ⅲ		Dark	LOC100275476	Zm00001d027573	Ⅲ
Dark	LOC541617	Zm00001d018183	Ⅲ		Dark	LOC100275485	Zm00001d053925	Ⅲ
Dark	LOC541860	Zm00001d002186	Ⅲ		Dark	LOC100275495	Zm00001d005520	Ⅲ
Dark	LOC541910	Zm00001d047089	Ⅲ		Dark	LOC100275498	Zm00001d037743	Ⅲ
Dark	LOC542182	Zm00001d010462	Ⅲ		Dark	LOC100275507	Zm00001d008305	Ⅲ
Dark	LOC542195	Zm00001d003379	Ⅲ		Dark	LOC100275508	Zm00001d027597	Ⅲ
Dark	LOC542227	Zm00001d028582	Ⅲ		Dark	LOC100275521	Zm00001d006126	Ⅲ
Dark	LOC542367	Zm00001d049641	Ⅲ		Dark	LOC100275523	Zm00001d035081	Ⅲ
Dark	LOC542563	Zm00001d036463	Ⅲ		Dark	LOC100275524	Zm00001d002730	Ⅲ
Dark	mlo8	Zm00001d038205	Ⅲ		Dark	LOC100275538	Zm00001d016865	Ⅲ
Dark	mn1	Zm00001d003776	Ⅲ		Dark	LOC100275540	Zm00001d034651	Ⅲ
Dark	pco065250b	Zm00001d002905	Ⅲ		Dark	LOC100275543	Zm00001d038484	Ⅲ
Dark	pco066751	Zm00001d006555	Ⅲ		Dark	LOC100275546	Zm00001d043325	Ⅲ
Dark	pco070211	Zm00001d037061	Ⅲ		Dark	LOC100275566	Zm00001d012223	Ⅲ
Dark	pco073700	Zm00001d036431	Ⅲ		Dark	LOC100275570	Zm00001d039858	Ⅲ
Dark	pco074618	Zm00001d007153	Ⅲ		Dark	LOC100275589	Zm00001d012596	Ⅲ
Dark	pco077003	Zm00001d010178	Ⅲ		Dark	LOC100275595	Zm00001d035200	Ⅲ
Dark	pco079938	Zm00001d048325	Ⅲ		Dark	LOC100275600	Zm00001d047840	Ⅲ
Dark	pco082540(304)	Zm00001d053055	Ⅲ		Dark	LOC100275606	Zm00001d042794	Ⅲ
Dark	pco082608	Zm00001d004804	Ⅲ		Dark	LOC100275637	Zm00001d031514	Ⅲ
Dark	pco089198	Zm00001d022518	Ⅲ		Dark	LOC100275650	Zm00001d024241	Ⅲ
Dark	pco089834b	Zm00001d038299	Ⅲ		Dark	LOC100275651	Zm00001d005945	Ⅲ
Dark	pco099019	Zm00001d020794	Ⅲ		Dark	LOC100275670	GRMZM5G843434	Ⅲ
Dark	pco101103(181)	Zm00001d049554	Ⅲ		Dark	LOC100275676	Zm00001d028298	Ⅲ
Dark	pco101521(516)	Zm00001d002395	Ⅲ		Dark	LOC100275682	Zm00001d027320	Ⅲ
Dark	pco110172(456)	Zm00001d044122	Ⅲ		Dark	LOC100275688	Zm00001d035428	Ⅲ
Dark	pco111657a	Zm00001d030656	Ⅲ		Dark	LOC100275692	Zm00001d009612	Ⅲ
Dark	pco112876(521)	Zm00001d007594	Ⅲ		Dark	LOC100275697	Zm00001d031580	Ⅲ
Dark	pco113850	Zm00001d028344	Ⅲ		Dark	LOC100275711	Zm00001d035987	Ⅲ
Dark	pco116834	Zm00001d001813	Ⅲ		Dark	LOC100275712	Zm00001d040362	Ⅲ
Dark	pco123975	Zm00001d052108	Ⅲ		Dark	LOC100275725	Zm00001d034196	Ⅲ
Dark	pco129536	Zm00001d043289	Ⅲ		Dark	LOC100275733	Zm00001d039004	Ⅲ
Dark	pco137326	Zm00001d009567	Ⅲ		Dark	LOC100275740	Zm00001d054087	Ⅲ
Dark	pco137899	Zm00001d025526	Ⅲ		Dark	LOC100275749	Zm00001d038228	Ⅲ
Dark	pco142331	Zm00001d037784	Ⅲ		Dark	LOC100275752	Zm00001d036255	Ⅲ
Dark	pco146226a	Zm00001d053127	Ⅲ		Dark	LOC100275758	Zm00001d024897	Ⅲ
Dark	pco153543(105)	Zm00001d031332	Ⅲ		Dark	LOC100275762	Zm00001d046120	Ⅲ
Dark	pdi5	Zm00001d045218	Ⅲ		Dark	LOC100275775	Zm00001d016885	Ⅲ
Dark	pip2d	Zm00001d017288	Ⅲ		Dark	LOC100275789	Zm00001d026597	Ⅲ
Dark	por2	Zm00001d026177	Ⅲ		Dark	LOC100275797	Zm00001d038606	Ⅲ
Dark	PPCK2	Zm00001d051156	Ⅲ		Dark	LOC100275801	Zm00001d017435	Ⅲ
Dark	rcalm	Zm00001d010650	Ⅲ		Dark	LOC100275804	Zm00001d053139	Ⅲ
Dark	rop7	Zm00001d010732	Ⅲ		Dark	LOC100275817	Zm00001d005654	Ⅲ
Dark	rps15	Zm00001d013647	Ⅲ		Dark	LOC100275850	Zm00001d042583	Ⅲ
Dark	sbe3	Zm00001d011301	Ⅲ		Dark	LOC100275856	Zm00001d023419	Ⅲ
Dark	sbip1b	Zm00001d010325	Ⅲ		Dark	LOC100275878	Zm00001d005457	Ⅲ
Dark	SBP23	Zm00001d006028	Ⅲ		Dark	LOC100275885	Zm00001d020030	Ⅲ
Dark	si486022a09	Zm00001d047355	Ⅲ		Dark	LOC100275888	Zm00001d018234	Ⅲ
Dark	si614068e02	Zm00001d041965	Ⅲ		Dark	LOC100275894	Zm00001d036489	Ⅲ
Dark	si687015g11(111)	Zm00001d011001	Ⅲ		Dark	LOC100275926	Zm00001d004918	Ⅲ
Dark	si687036a06	Zm00001d053350	Ⅲ		Dark	LOC100275988	Zm00001d023888	Ⅲ
Dark	si707024f02	Zm00001d032787	Ⅲ		Dark	LOC100275996	Zm00001d037361	Ⅲ
Dark	si707035e08b	Zm00001d010424	Ⅲ		Dark	LOC100276016	Zm00001d039481	Ⅲ
Dark	sid1	Zm00001d019230	Ⅲ		Dark	LOC100276033	Zm00001d014192	Ⅲ
Dark	Sun4	Zm00001d012240	Ⅲ		Dark	LOC100276042		Ⅲ
Dark	TIDP2849	Zm00001d010275	Ⅲ		Dark	LOC100276055	Zm00001d002500	Ⅲ
Dark	tip2a	Zm00001d051362	Ⅲ		Dark	LOC100276059	Zm00001d032443	Ⅲ
Dark	tua6	Zm00001d021891	Ⅲ		Dark	LOC100276143	Zm00001d020344	Ⅲ
Dark	TUBB5	Zm00001d040508	Ⅲ		Dark	LOC100276150	Zm00001d027550	Ⅲ
Dark	TUBB6	Zm00001d043158	Ⅲ		Dark	LOC100276153	GRMZM2G129450	Ⅲ
Dark	umc1121	Zm00001d011352	Ⅲ		Dark	LOC100276168	Zm00001d027478	Ⅲ
Dark	umc1162	Zm00001d015921	Ⅲ		Dark	LOC100276178	Zm00001d015705	Ⅲ
Dark	umc1264	Zm00001d016916	Ⅲ		Dark	LOC100276184	Zm00001d040210	Ⅲ
Dark	umc1375	Zm00001d018058	Ⅲ		Dark	LOC100276194	Zm00001d049152	Ⅲ
Dark	umc1409	Zm00001d019597	Ⅲ		Dark	LOC100276210	Zm00001d014781	Ⅲ
Dark	umc1462	Zm00001d038262	Ⅲ		Dark	LOC100276306	Zm00001d044677	Ⅲ
Dark	umc1474	Zm00001d038321	Ⅲ		Dark	LOC100276326	Zm00001d011126	Ⅲ
Dark	umc1954		Ⅲ		Dark	LOC100276357	Zm00001d043880	Ⅲ
Dark	umc2266	Zm00001d042813	Ⅲ		Dark	LOC100276366	Zm00001d018796	Ⅲ
Dark	umc2561	Zm00001d028363	Ⅲ		Dark	LOC100276368	Zm00001d035592	Ⅲ
Dark	umc2568	Zm00001d031689	Ⅲ		Dark	LOC100276382	Zm00001d019057	Ⅲ
Dark	umc2616	Zm00001d016189	Ⅲ		Dark	LOC100276396	Zm00001d013240	Ⅲ
Dark	umc2626	Zm00001d042936	Ⅲ		Dark	LOC100276448	Zm00001d006738	Ⅲ
Dark	umc2653	Zm00001d046234	Ⅲ		Dark	LOC100276465	Zm00001d043773	Ⅲ
Dark	ypt1	Zm00001d003588	Ⅲ		Dark	LOC100276468	Zm00001d054046	Ⅲ
Dark	ZCN19	Zm00001d025737	Ⅲ		Dark	LOC100276489	Zm00001d042652	Ⅲ
Dark	ZCN6	Zm00001d052537	Ⅲ		Dark	LOC100276497	Zm00001d046168	Ⅲ
Dark	AI665898	Zm00001d037453	Ⅳ		Dark	LOC100276570	Zm00001d025667	Ⅲ
Dark	aox1	Zm00001d002436	Ⅳ		Dark	LOC100276583	Zm00001d033873	Ⅲ
Dark	aprt1	Zm00001d003108	Ⅳ		Dark	LOC100276586	Zm00001d028451	Ⅲ
Dark	Atg12	Zm00001d018259	Ⅳ		Dark	LOC100276603	Zm00001d039268	Ⅲ
Dark	AUX15	Zm00001d036918	Ⅳ		Dark	LOC100276610	Zm00001d043380	Ⅲ
Dark	AW257883	Zm00001d046742	Ⅳ		Dark	LOC100276621	Zm00001d030748	Ⅲ
Dark	AY109929	Zm00001d028548	Ⅳ		Dark	LOC100276637	Zm00001d046404	Ⅲ
Dark	bHLH145	Zm00001d031717	Ⅳ		Dark	LOC100276652	Zm00001d016991	Ⅲ
Dark	bHLH94	Zm00001d044272	Ⅳ		Dark	LOC100276764	Zm00001d012539	Ⅲ
[truncated: 19,728 more rows]

## Sheet: Table S3
Table S3. Differentially expressed genes in the comparisons of hybrids vs mid-parent value under various light conditions
DBM, FBM, RBM, and BBM represent F1 hybrid B73×Mo17 under darkness, far-red, red and blue light conditions, respectively.
DMB, FMB, RMB, and BMB represent F1 hybrid Mo17×B73 under darkness, far-red, red and blue light conditions, respectively.
FC, fold change.
FDR, false discovery rate.
Gene name	Gene ID	DBM		DMB		FBM		FMB		RBM		RMB		BBM		BMB		Annotation
		Log2FC	FDR	Log2FC	FDR	Log2FC	FDR	Log2FC	FDR	Log2FC	FDR	Log2FC	FDR	Log2FC	FDR	Log2FC	FDR
LOC100283607	Zm00001d043579	1.19476	2.36561e-39	1.13353	0.0288076													anther-specific proline-rich protein APG
LOC100274400	Zm00001d036370	-2.55468	3.29144e-29			-2.26538	7.79222e-31	-1.68324	1.26012e-22			-1.42596	3.93818e-09	-1.88407	0.00842806	-2.52377	3.21906e-05	uncharacterized LOC100274400
LOC100192476	Zm00001d002774	1.68806	3.18729e-28	1.78371	3.87823e-08							0.620147	0.244643					uncharacterized LOC100192476
LOC100192522	Zm00001d049028	-2.62376	4.38043e-28	-1.30347	0.0637727	-2.30803	1.24087e-13	-1.625	1.59692e-05	-1.43853	0.00117445	-1.82322	1.78032e-16	-2.03882	0.00966419	-2.35773	0.00124285	chitinase 1
LOC100502086	Zm00001d033457	1.22887	1.08032e-21	1.35315	0.000651606													uncharacterized LOC100502086
LOC100382179	Zm00001d045843	-3.74201	4.86021e-21	-1.71758	0.00117676	-3.0828	2.20414e-07	-1.86228	0.00196077	-1.40974	0.0050898							Aspartyl protease AED1
LOC100283870	Zm00001d050865	1.3781	5.70329e-20	1.19116	0.0172882													phosphopantothenate--cysteine ligase
LOC100191724	Zm00001d043196	1.0043	6.41015e-19	0.839752	0.0157397													DNA glycosylase superfamily protein
LOC100502462	Zm00001d006612	1.85665	4.74772e-18	1.75567	0.00952515			0.877953	0.262277									hypothetical protein
LOC103651357	Zm00001d043870	-2.37427	2.26734e-17	-1.09054	0.0240855	-1.76328	3.27847e-16											hypothetical protein
pco145505	Zm00001d043929	0.909997	9.29292e-17	0.873177	0.0288597													Fasciclin-like arabinogalactan protein 6
LOC103652694	Zm00001d048644	-3.97565	9.65837e-17	-2.02854	0.0108345	-2.78166	1.54783e-10			-1.46239	0.00181913							NEP-interacting protein 1
LOC100856884	Zm00001d051102	1.97684	9.65837e-17	1.86477	3.13675e-05	0.654517	0.288541	0.930509	0.0132485									leucine-rich repeat (LRR) family protein
PR-5	Zm00001d031158	-2.58063	1.93795e-15	-1.14196	0.137188	-1.93805	3.30383e-10	-1.40362	0.000147613	-1.02115	0.00051693	-0.906361	0.0108186	-1.50018	0.024082	-1.46358	0.230702	pathogenesis related protein-5
LOC100275179	Zm00001d046474	-6.42684	1.93795e-15	-4.35601	4.30159e-15	-4.96896	8.48529e-22	-4.38816	1.01559e-16	-3.43091	1.21471e-21	-2.93741	0.0012021	-3.31515	1.7883e-16	-3.85448	1.56632e-06	uncharacterized LOC100275179
LOC542324	Zm00001d014947	0.852677	4.65381e-15	0.674599	0.0506885					0.757826	0.0769655	0.771016	0.0424501					invertase 2
chn1	Zm00001d043988	-1.83069	6.34382e-15			-1.76683	1.51262e-10	-0.714091	0.176426	-1.02691	5.8504e-06							chitinase chem 5
LOC103639115	Zm00001d047436	-2.84879	2.95369e-14	-1.10022	0.189464	-1.84818	2.20414e-07			-1.06231	0.138715							AAA-ATPase ASD mitochondrial
LOC100277357		0.997172	3.69291e-13	0.711458	0.143628													hypothetical protein
LOC100281909	Zm00001d017510	1.18185	1.57393e-12	1.16075	0.0127356													cortical cell-delineating protein
LOC100191976	Zm00001d038841	-2.82974	2.97736e-12			-4.3848	2.38015e-08					-3.34089	2.88413e-18	-4.70202	1.06158e-05	-3.39059	0.0824678	uncharacterized LOC100191976
LOC103631816	Zm00001d027946	-2.01568	3.6033e-12	-1.86027	0.00013333	-1.34367	1.7346e-07	-1.96862	3.71076e-15							-1.16618	5.85257e-05	tryptamine benzoyltransferase 1
LOC100276695	Zm00001d043121	-2.73508	4.10478e-12	-2.33304	2.36522e-12	-2.3409	1.65134e-20	-2.18885	9.50203e-19	-1.53947	4.13025e-07	-1.83534	8.18537e-07	-2.3182	3.56549e-05	-3.73583	2.26843e-13	Osmotin-like protein OSM34
LOC103631860	Zm00001d018617	-3.19637	4.82184e-12	-3.52197	3.05886e-05							-1.41676	0.223266					gibberellin 2-beta-dioxygenase 8
LOC107305682	Zm00001d028651	-2.07902	1.11998e-11											-1.49636	0.163905			Cysteine-rich repeat secretory protein 55
LOC103641458	Zm00001d024960	-2.57883	1.46342e-11			-2.67476	1.2615e-05	-1.77153	0.000854263			-1.58634	0.000506013	-2.20175	0.0709348	-2.85033	0.0027271	Bowman-Birk type trypsin inhibitor
LOC100273307	Zm00001d049330	-2.44095	1.79073e-11	-1.84583	7.1903e-07	-1.43844	0.00664895	-1.72558	7.13974e-06	-0.994515	0.216387	-1.19275	0.228345	-1.6678	0.000286002	-1.99907	0.014871	uncharacterized LOC100273307
LOC100273267	Zm00001d051102	2.00876	1.97912e-11	2.10325	5.95494e-06			1.03412	0.00258238									uncharacterized LOC100273267
LOC103627070	Zm00001d016285	-1.31887	2.22747e-11	-0.955839	1.46345e-06	-0.610752	0.0219544											receptor-like protein kinase 5
LOC100286051	Zm00001d017019	-2.0672	2.31654e-11			-1.41162	1.53726e-05											ATFP4
LOC103652813	Zm00001d048947	-2.1118	2.61178e-11	-1.8637	1.49699e-07	-1.12415	0.00605077	-1.36886	0.000120685			-1.83753	2.02987e-06			-2.4528	0.00231939	barwin-like
LOC100382469	Zm00001d043166	-1.45431	9.64473e-11	-0.920567	0.000249178	-0.916395	3.02484e-05	-0.812513	0.00191397	-0.812726	0.020426	-1.06213	0.000554227	-1.24278	0.0211816	-1.8094	1.7947e-06	UDP-glycosyltransferase 87A1
LOC100279575	Zm00001d049071	1.03754	1.6907e-10	1.00405	0.0130655													Peroxidase superfamily protein
LOC100275439	Zm00001d049288	-3.25666	2.53447e-10	-2.02779	0.00136154	-2.21684	0.0438948	-2.27399	0.0145385	-2.00309	0.141822	-1.62743	0.0977314	-3.80843	1.22564e-07	-3.26569	0.0696735	hypothetical protein
LOC100282340	Zm00001d030363	1.04906	2.72939e-10	1.02713	0.0410641													disease resistance response protein 206
LOC100279360	Zm00001d018281	-2.18746	4.08466e-10	-3.23028	0.13063			-2.18356	0.275265			-2.09471	0.224137					uncharacterized LOC100279360
LOC100284800	Zm00001d029744	-2.1772	4.14518e-10	-1.04317	0.110276	-1.59004	3.96871e-08											gibberellin 20 oxidase 2
IDP820	Zm00001d032618	-2.08172	5.40185e-10	-1.73826	2.49942e-08	-1.08921	5.30345e-05	-1.27569	0.000218252	-0.944091	0.00895515	-1.22137	7.44447e-06	-1.24456	0.130624			Secretory protein
LOC103649677	Zm00001d039639	1.08443	5.86876e-10	0.964706	0.0119491													coleoptile phototropism protein 1
LOC100383951	Zm00001d044538	1.57141	5.86876e-10	1.4765	0.00512319			0.941032	0.00854514									MYB transcription factor
pco081097b	Zm00001d010451	0.734366	1.47742e-09	0.607634	0.257232													uncharacterized LOC100284848
LOC100275752	Zm00001d036255	1.03554	1.71485e-09	0.707161	0.081478													uncharacterized LOC100275752
LOC100276819	Zm00001d011840	1.05412	1.80024e-09	0.699709	0.185911													uncharacterized LOC100276819
LOC103632819	Zm00001d020628	-2.63692	5.3211e-09			-1.44918	9.44862e-05											cytochrome P450 71A1
LOC103654244	Zm00001d052213	0.728697	5.77365e-09	0.639289	0.106875													probable pectin methyltransferase QUA2
cl6091_1a	Zm00001d015101	0.799277	5.77365e-09															uncharacterized LOC100382176
LOC100217260	Zm00001d030305	2.08099	6.17127e-09	2.28855	0.00205814			1.08169	0.0572599									Proline-rich protein 2
LOC100279471	Zm00001d021688	-2.47065	6.50954e-09	-1.65701	1.89535e-05	-2.28274	8.795e-08					-1.83788	0.00223953	-1.49695	0.194792			uncharacterized LOC100279471
LOC100285073	Zm00001d018474	1.77345	6.50954e-09	1.5685	0.0637727													anther-specific proline-rich protein APG
LOC100382094	Zm00001d013641	0.800409	7.09901e-09	0.608	0.133108													uncharacterized LOC100382094
LOC100280419	Zm00001d002847	-1.501	7.09901e-09			-2.14641	0.000285191	-1.51482	0.0398786							-1.23435	0.140025	(+)-neomenthol dehydrogenase
LOC103646225	Zm00001d003046	2.2269	1.01679e-08	1.52877	0.16421													probable inactive beta-glucosidase 14
LOC100384836	Zm00001d038325	-1.85763	1.18688e-08	-1.1498	0.106106	-1.54522	2.75271e-05	-1.12053	0.127351	-1.21431	0.00363329							hypothetical protein
umc1246	Zm00001d024996	-1.65091	1.29091e-08			-1.55686	9.35256e-05	-1.15943	0.0242239	-0.726795	0.128724	-0.823034	0.00284434	-1.39109	0.0544332	-1.44501	0.0638824	uncharacterized LOC100037814
LOC103635662	Zm00001d010284	-2.5475	2.171e-08	-1.14	0.144988	-2.10223	0.264595											probable carboxylesterase 15
LOC100286039	Zm00001d036237	1.68604	2.68813e-08	1.64808	0.00995947			0.788205	0.180939									alpha-L-fucosidase 2
LOC100502542	Zm00001d017540	0.694465	2.71479e-08	0.726369	0.00109594													putative geranylgeranyl pyrophosphate synthase 4
LOC100281921	Zm00001d048660	-2.40374	2.77917e-08	-2.0964	0.00259588	-1.22449	0.214542	-2.3374	0.000111135							-1.9212	0.00849933	Bowman-Birk type trypsin inhibitor
LOC100282899	Zm00001d053094	1.3074	2.88272e-08	1.50471	4.99379e-07			0.763609	0.0109522									tartrate-resistant acid phosphatase type 5
umc1462	Zm00001d038262	0.590077	3.55987e-08															Patellin-1
LOC100279214	Zm00001d053099	1.67671	3.61005e-08	1.77405	0.00011532													uncharacterized LOC100279214
LOC100278478	Zm00001d014876	0.799058	3.80767e-08	0.58782	0.0876759													sucrose synthase 7
LOC103644149	Zm00001d034382	-2.2207	5.43308e-08	-2.15809	0.00250883							-2.52902	0.0012232			-2.8119	2.19799e-08	hypothetical protein
GR2b	Zm00001d011225	0.846454	5.91287e-08	0.806105	0.0976737													GR2b protein
LOC542495	Zm00001d033623	-1.3198	5.91287e-08	-1.0183	0.0111749							-0.764154	0.068064					lipoxygenase
LOC100281647	Zm00001d019399	-2.45221	5.91287e-08	-2.16491	0.00158824	-1.33096	1.15041e-05	-1.81303	1.90448e-11	-2.27175	5.34478e-13	-1.88665	7.86657e-07	-2.30286	7.50674e-11	-2.36896	0.000501881	PVR3-like protein
LOC100501353	Zm00001d043240	-5.83504	7.61168e-08			-6.06806	0.000356528			-4.89008	1.01559e-05			-4.90743	2.35946e-05			uncharacterized LOC100501353
LOC103653191	Zm00001d049789	0.879209	8.66176e-08	0.683893	0.0770191													auxin-induced in root cultures protein 12
LOC100383742	Zm00001d017713	-3.28923	1.03473e-07	-2.47989	0.00013333	-2.69691	0.00347559	-2.18578	0.0200522			-1.25674	0.28509					Protein NRT1/ PTR FAMILY 8.3
TIDP3412	Zm00001d041662	-1.34382	1.12464e-07	-2.10587	0.181145	-1.26106	0.0239858	-1.93238	0.0215871			-2.36741	3.93818e-09					OSJNBa0024J22.14-like protein
LOC103633239	Zm00001d021647	-2.17531	1.31251e-07	-1.12426	0.0478157	-1.66476	0.000169153	-1.43005	0.0068015	-1.21136	0.122922	-1.80418	0.0248361	-1.94622	0.0116398	-2.86879	7.95591e-05	ABC transporter G family member 43
LOC103641459	Zm00001d024961	-1.76858	1.45959e-07			-1.82981	5.02547e-09	-1.10135	0.0311251									rust resistance kinase Lr10
LOC100281522	Zm00001d048437	0.814	1.56111e-07	0.852087	0.000540506													calmodulin binding protein
LOC103633172	Zm00001d021489	1.52714	1.61086e-07	1.04693	0.130561			0.78876	0.151127									rop guanine nucleotide exchange factor 3
LOC100191930	Zm00001d051589	0.7485	2.22153e-07	0.673158	0.0701327													Tetratricopeptide repeat (TPR)-like superfamily protein
LOC100283202	Zm00001d037194	1.46953	2.29412e-07	1.5664	0.000961685			0.710892	0.276466									blue copper protein
LOC100381832	Zm00001d025043	-1.17396	2.66434e-07			-0.901442	0.0261143	-0.756016	0.123099									ABC transporter C family member 4
LOC100281825	Zm00001d027525	-1.06883	2.6715e-07	-0.87708	0.000190359	-1.08119	4.36967e-05	-1.23208	0.000998689	-0.726376	0.0743041	-0.947902	0.0100378	-1.30816	1.06158e-05	-1.7023	4.68778e-10	basic endochitinase C
LOC100273254	Zm00001d002721	1.14792	2.83753e-07	1.04968	0.0279908													cortical cell-delineating protein
gst23	Zm00001d020780	-1.59933	2.92356e-07			-1.34608	0.000101266	-0.901171	0.0255959	-0.913851	0.0586225	-0.998963	0.0864377					glutathione transferase23
LOC100382119	Zm00001d010078	1.25557	3.44278e-07	0.917643	0.0387933			0.692524	0.155198									Glycerol-3-phosphate 2-O-acyltransferase 6
LOC100281523	Zm00001d032284	0.750624	3.44278e-07	0.78885	0.0828767													protein HOTHEAD
BZ1	Zm00001d045055	1.16775	3.44754e-07									-0.692842	0.281934					UDPG-flavonoid 3-oxy glucosyl transferase
LOC100281550	Zm00001d015884	-1.44461	3.57579e-07	-1.44563	2.68434e-05	-1.25547	0.0387619											protein kinase
LOC100382073	Zm00001d051896	-1.01738	3.61556e-07	-1.02475	0.00924072							-0.739304	0.267294					Protein DOWNY MILDEW RESISTANCE 6
gpm470	Zm00001d002094	0.917904	4.24038e-07	0.885594	0.0183849													Bifunctional inhibitor/lipid-transfer protein/seed storage 2S albumin superfamily protein
LOC103654522	Zm00001d052946	1.18486	4.37773e-07	0.932038	0.153619													hypothetical protein
LOC100275716	Zm00001d033909	-1.63319	4.83372e-07															hypothetical protein
LOC100281892	Zm00001d017494	1.65984	5.24532e-07	1.17083	2.90572e-08	1.20531	0.0180977	0.76753	0.130337					1.10885	1.43496e-06			beta-expansin 4
LOC100280609	Zm00001d051659	1.12282	5.47903e-07	0.945566	0.0899012													pollen-specific arabinogalactan protein BAN102
LOC100276849	Zm00001d040803	0.606435	6.44327e-07															Rapid alkalinization factor 1
LOC100278342	Zm00001d041922	-3.0775	6.90968e-07	-1.93864	0.0299911	-2.00443	9.35256e-05	-2.17546	7.05739e-05	-1.82936	1.15955e-05	-1.90221	3.2899e-05	-2.32319	0.00019826	-3.26773	2.38168e-07	uncharacterized LOC100278342
LOC103652814	Zm00001d048950	-1.641	6.9288e-07			-1.53034	9.09493e-07	-0.987015	0.0228423	-0.934358	0.155446	-1.20098	2.01847e-12			-1.5819	0.107542	barwin
sog1226c	Zm00001d034986	-1.72779	7.59767e-07	-0.726757	0.236531					-1.34269	0.0133881							Cytochrome P450 71A26
umc2366	Zm00001d009969	0.783012	8.32362e-07	0.636896	0.0637727													uncharacterized LOC100276236
LOC107546759	Zm00001d016185	0.739579	9.23263e-07	0.713513	0.145129													uncharacterized LOC107546759
LOC103640919	Zm00001d023768	-3.30401	1.01288e-06									-2.01736	0.0758918	-4.89769	1.20623e-05			fatty acid desaturase DES2
LOC100274575	Zm00001d021677	-2.32988	1.10573e-06	-1.42707	0.00650772	-1.93078	0.00272413											Aspartic proteinase nepenthesin-1
LOC100282326	Zm00001d025047	0.688459	1.2139e-06															APx3 - Peroxisomal Ascorbate Peroxidase
cl4013_1	Zm00001d027330	1.27687	1.2139e-06	1.37904	0.00258138													uncharacterized LOC100285339
LOC100279149	Zm00001d006875	0.739425	1.51078e-06	0.69249	0.0543323													alanine aminotransferase10
LOC100274364	Zm00001d045785	-0.986027	1.64657e-06	-1.08952	0.0258154			-0.733188	0.0185696									putative protein kinase superfamily protein
LOC100273620	Zm00001d028744	-1.67904	1.64657e-06	-1.30942	0.00196508	-1.28876	0.0556564	-1.42363	0.0747287									jasmonate-regulated gene 21
LOC103644581	Zm00001d020646	1.05785	1.66344e-06	1.04259	0.0637506													protein BIG GRAIN 1
LOC100283469	Zm00001d023779	-1.49066	1.68092e-06			-1.27006	0.0338554					-0.80075	0.158921					CHY1
glossy2	Zm00001d002353	0.682439	1.90267e-06	0.623715	0.0587566													protein ECERIFERUM 26-like
LOC103646792	Zm00001d004366	-2.39157	1.90267e-06	-1.62333	0.00609974			-1.96093	6.18435e-05									UDP-glycosyltransferase 79
LOC100285296	Zm00001d037656	-1.84854	1.95674e-06	-1.66584	1.1663e-06	-1.45721	0.00143775	-1.9458	1.23217e-06							-2.45086	0.0779254	xylanase inhibitor protein 1
LOC100382201	Zm00001d007379	-2.33284	1.95674e-06			-1.46146	0.150326											CASP-like protein 1U2
LOC100304363	Zm00001d051773	-3.08927	2.1734e-06	-3.56276	0.0789586			-2.95084	0.00100911			-2.7744	1.9975e-05					Zinc finger (C3HC4-type RING finger) family protein
LOC100191177	Zm00001d006610	0.701931	2.30184e-06	0.689803	0.066622													alpha/beta-Hydrolases superfamily protein
LOC100383494	Zm00001d009399	1.64465	2.45535e-06	1.89569	0.000113438			0.825006	0.000619165									Protein NRT1/ PTR FAMILY 6.2
LOC103633356	Zm00001d021935	-1.23464	2.69636e-06	-1.13486	0.000477205	-0.702393	0.0304541	-0.75596	0.0180533									polyol transporter 5
LOC100193798	Zm00001d021755	2.09797	2.7115e-06	2.10523	3.60693e-06					2.49656	0.0001532	1.97449	1.26096e-05	2.06866	0.0117089	1.83297	0.227245	uncharacterized LOC100193798
pco079267	Zm00001d008610	0.719892	2.7115e-06	0.622093	0.0113146													uncharacterized LOC100283099
LOC103634753	Zm00001d008462	-0.95876	2.88195e-06															probable LRR receptor-like serine/threonine-protein kinase RKF3
LOC100192603	Zm00001d028348	1.28846	3.36162e-06	1.36767	0.00212055													Peroxidase 53
LOC100279567	Zm00001d005251	-2.50943	4.1068e-06	-2.32044	0.00790346							-2.89334	0.0613005					flavoprotein wrbA
LOC103635353	Zm00001d009619	-2.06177	4.34745e-06	-1.59115	0.00196508	-1.53882	0.00849682	-1.90521	0.0255959									probable WRKY transcription factor 41
LOC100285715	Zm00001d032893	1.00456	4.70673e-06	0.749746	0.012403													small heat shock-like protein
LOC103634525	Zm00001d028816	-2.2638	4.98205e-06	-1.40551	0.00940501	-2.40377	2.3975e-06	-2.31042	0.000167844	-1.82702	1.059e-10	-1.95229	0.000619704	-1.08363	0.101535	-3.05597	0.0112315	pathogenesis-related protein 1
LOC103630334	Zm00001d038135	1.00804	8.10466e-06	0.957619	0.0581834													probable serine/threonine-protein kinase PBL7
LOC103650590	Zm00001d041712	0.992967	8.13822e-06	0.756912	0.0959197													putative uncharacterized protein MYH16
pco107293	Zm00001d021813	1.17766	8.56233e-06	1.09428	0.11079			0.818628	0.104874									uncharacterized LOC100191708
LOC103642387	Zm00001d024055	2.33903	9.40944e-06	2.03935	0.0257019													uncharacterized LOC103642387
LOC100217298	Zm00001d003434	-1.4031	9.69941e-06	-0.9838	3.10624e-05	-0.741684	0.00112371	-0.699608	0.00117373									aldose 1-epimerase
pco073188	Zm00001d039301	-2.1084	9.69941e-06	-2.10994	0.000288687	-1.14318	0.0727475	-2.01955	3.06726e-06					-1.07445	1.41428e-08	-1.83873	2.85589e-21	uncharacterized LOC100282200
LOC100500707	Zm00001d044762	-2.42432	1.02305e-05	-1.59505	0.106743			-1.17111	0.0069976									anthranilic acid methyltransferase 1
LOC100284748	Zm00001d002093	0.9192	1.03289e-05															36.4 kDa proline-rich protein
LOC100283098	Zm00001d003190	-0.9506	1.03956e-05															endochitinase A
gpm282	Zm00001d017495	1.46171	1.04198e-05	1.05153	0.00609974	1.18003	0.0110473	0.899599	0.00547199									Expansin-B4
LOC100273286	Zm00001d026436	0.860013	1.0467e-05	0.907051	0.00258138													uncharacterized LOC100273286
LOC100283110	Zm00001d043523	1.28567	1.08913e-05	1.55802	0.000249178													profilin A
LOC100280285	Zm00001d040650	0.761419	1.09321e-05	0.694443	0.0587926													pectinesterase
LOC100278951	Zm00001d050864	-2.56299	1.16455e-05	-1.56877	0.0550184			-1.64825	0.20355									hypothetical protein
TIDP3344	Zm00001d004921	-1.73237	1.17148e-05			-2.12329	0.000620364	-1.50745	0.100618							-1.70142	0.262309	benzoxazinone synthesis14
LOC103634751	Zm00001d008457	-1.18528	1.18623e-05	-0.589517	0.117515	-0.938516	0.00223097	-0.834881	0.0483607	-0.765927	0.137844			-0.919463	0.175818	-0.9302	0.175151	rust resistance kinase Lr10
LOC100279558	Zm00001d041082	-2.29197	1.23516e-05			-3.9944	1.11835e-07	-1.871	0.0603226	-2.08816	0.000424711	-2.40695	7.76052e-05	-3.95266	8.80065e-11	-3.35853	0.000762672	uncharacterized LOC100279558
LOC100274499	Zm00001d049716	-1.39404	1.23957e-05	-1.59824	0.111026													GroES-like zinc-binding alcohol dehydrogenase family protein
gpm140	Zm00001d047797	0.705059	1.2648e-05															UDP-glucuronic acid decarboxylase 5
LOC100273238	Zm00001d045987	0.873084	1.31567e-05	0.691588	0.167837													uncharacterized LOC100273238
LOC103638685	Zm00001d046501	1.01276	1.36858e-05	1.01015	0.103047													ethylene-responsive transcription factor WIN1
LOC100281490	Zm00001d021781	0.866279	1.45142e-05	0.762047	0.103047					0.658103	0.097609	1.03751	0.0128788			1.09314	0.107542	carbohydrate transporter/ sugar porter
LOC100501446		1.25753	1.4962e-05	1.20909	0.0956844													uncharacterized LOC100501446
LOC100384044	Zm00001d044442	-1.76875	1.54278e-05			-2.1591	0.00172075	-1.88909	0.00336087	-0.906339	0.0358775	-0.774596	0.139733	-1.71238	0.264576	-2.4624	0.000501881	uncharacterized LOC100384044
LOC100304411	Zm00001d032696	-0.930185	1.61983e-05															putative protein of unknown function (DUF640) domain family protein
LOC100274507	Zm00001d003524	-1.36211	1.70598e-05	-1.13098	6.26694e-09	-1.32205	0.00882755			-0.705884	0.0133881					-1.63926	3.8639e-05	putative oxidoreductase, aldo/keto reductase family protein
LOC103649530	Zm00001d039251	0.895748	1.77055e-05	0.707165	0.152587													glucan endo-1,3-beta-D-glucosidase-like
LOC103652952	Zm00001d049286	-2.58624	1.7865e-05	-1.59359	0.00223229	-1.75627	0.0256636	-2.01576	0.0459264	-1.20753	0.299638			-1.47174	0.121355	-2.6877	0.00452252	putative receptor-like protein kinase
LOC100281688	Zm00001d010375	-3.18321	1.85576e-05															6-phosphofructokinase 2
LOC103629894	Zm00001d037153	-2.00189	1.8975e-05											-0.99926	0.145008			aspartic proteinase nepenthesin-1
LOC103652719	Zm00001d048690	-1.98106	2.0407e-05	-1.5679	0.00110182					-1.26414	0.162074	-1.55908	0.0582032					serine carboxypeptidase-like 50
LOC103648198	Zm00001d007709	-0.838457	2.18015e-05	-0.60243	0.0453193													uncharacterized LOC103648198
umc2600	Zm00001d017381	-2.97471	2.22218e-05			-3.3617	4.16888e-06	-3.73787	2.39535e-06			-3.46875	0.00201874	-3.9022	7.38964e-05	-3.99508	0.000372141	(+)-neomenthol dehydrogenase
opr2	Zm00001d044906	-2.2349	2.28992e-05			-2.39847	4.36967e-05	-2.5443	0.000661294	-1.51169	0.00798646	-1.30407	0.0977314	-2.54812	0.00241393	-2.89407	0.00252233	12-oxo-phytodienoic acid reductase 2
LOC100274457	Zm00001d047738	0.818823	2.29704e-05	0.826491	0.0381777													putative DUF231 domain containing family protein
wip1	Zm00001d008548	-2.11809	2.50472e-05			-2.17521	0.000635433	-2.2409	0.00206208			-1.45747	0.0338624	-1.88466	0.102161	-2.18117	0.0393149	wound induced protein 1
LOC100273302	Zm00001d003522	0.864369	2.66171e-05	0.693259	0.0344843													Pyridoxal phosphate (PLP)-dependent transferase superfamily protein
LOC103654139	Zm00001d051956	1.47775	2.6785e-05	0.999347	0.0972028							0.755027	0.0311084					NAC domain-containing protein 79
LOC100282720	Zm00001d043018	0.777804	2.77093e-05	0.662729	0.105907													prenylated Rab receptor 2
LOC100193942	Zm00001d017786	0.810979	2.80739e-05	0.723503	0.00488183													putidaredoxin reductase homolog1
LOC100382314	Zm00001d037328	1.13813	2.89419e-05	1.01883	0.0544585													3-ketoacyl-CoA synthase
LOC103643674	Zm00001d033181	0.656568	3.02428e-05	0.587756	0.0397166													fructokinase-like 2, chloroplastic
LOC100216852	Zm00001d025082	0.909151	3.11269e-05															Glycosyl hydrolase family 10 protein
LOC100273207	Zm00001d023769	-3.27234	3.89697e-05							-2.2246	0.0658864	-2.46466	0.0429511	-4.29305	1.29964e-06	-4.91159	0.000111841	Delta(12)-fatty-acid desaturase
LOC103646955	Zm00001d004689	-2.02033	4.73758e-05	-1.50256	9.53697e-08	-2.24687	2.03724e-07			-2.2156	5.34478e-13	-1.60627	0.0275219	-2.45817	3.68207e-06	-2.00113	0.035974	flavonoid O-methyltransferase-like protein Os11g0303600
LOC100280135	Zm00001d036366	-1.10373	4.86593e-05	-1.48243	0.000957342	-1.10123	0.0104057	-1.16557	0.000738215	-0.722811	0.179156	-1.26552	1.63264e-07					uncharacterized LOC100280135
LOC100286335	Zm00001d016741	0.956042	5.11879e-05	0.938821	0.00196508													pectinesterase inhibitor domain containing protein
pco117817(260)	Zm00001d035597	0.895075	5.13138e-05	1.12545	0.00333832													RmlC-like cupins superfamily protein
LOC100191502	Zm00001d030172	-1.18368	5.23093e-05			-0.817712	0.0257561			-0.892218	0.0253332	-0.639625	0.217784					Serine carboxypeptidase-like 19
LOC100282827	Zm00001d052209	-1.52062	5.23093e-05			-1.96163	0.00882755	-1.77632	0.0807772			-0.930627	0.278238			-2.71606	1.7947e-06	cytokinin-O-glucosyltransferase 2
expB4	Zm00001d019560	1.06994	5.37862e-05	1.01644	0.00979913													beta-expansin 4
LOC103643339	Zm00001d032368	-2.30657	5.63714e-05	-1.09121	0.207884	-2.31516	3.20318e-06			-1.60183	0.164216							Protein SAR DEFICIENT 1
LOC100279514	Zm00001d011631	0.760956	6.00679e-05															Reticulon-like protein B9
sci1	Zm00001d011080	-1.16831	6.04943e-05			-1.36157	0.000149485	-0.925751	0.00808328									subtilisin-chymotrypsin inhibitor homolog 1
LOC100383047	Zm00001d033478	0.825145	6.59224e-05	0.617765	0.118493													uncharacterized LOC100383047
gst14	Zm00001d029801	0.618818	6.64709e-05															glutathione transferase14
LOC103629296	Zm00001d035756	-1.94858	6.64709e-05									-2.57951	0.00726424					polygalacturonase inhibitor
LOC103638146	Zm00001d045495	-1.47604	6.84386e-05	-1.30145	0.0637727													short-chain dehydrogenase TIC 32, chloroplastic-like
LOC100282831	Zm00001d007718	-1.81706	7.03038e-05					-1.49557	1.38749e-06			-0.878696	0.277001			-1.79571	0.00428966	1-aminocyclopropane-1-carboxylate oxidase
LOC103634833	Zm00001d008633	-1.94933	7.1555e-05	-0.669479	0.270091	-2.10866	1.03704e-05	-1.59228	0.0332013	-1.29715	0.108363	-0.775952	0.256319					probable LRR receptor-like serine/threonine-protein kinase At3g47570
LOC103648828	Zm00001d004361	-0.873266	7.86369e-05	-0.683491	0.00609974													ABC transporter C family member 4
si605036e03	Zm00001d048662	1.27058	8.29676e-05	1.21295	0.0490698													uncharacterized LOC100283517
LOC100384030	Zm00001d039631	0.867579	8.40881e-05	0.689769	0.119881													glossy13
LOC100384000	Zm00001d003188	-2.51967	8.44268e-05	-2.61037	0.000392074													Endochitinase EP3
LOC103647534	Zm00001d006009	1.6377	8.46448e-05	1.99549	0.00837974													fasciclin-like arabinogalactan protein 7
LOC541850	Zm00001d029699	-1.27372	9.23959e-05	-0.843034	0.156236													glutathione transferase42
LOC542611	Zm00001d039496	-1.59052	9.74407e-05	-0.88386	0.0725904	-1.06555	4.21362e-07	-0.864674	0.000629991	-1.49252	8.86645e-05	-1.59126	7.86657e-07					transcription factor RAX2
LOC100192940	Zm00001d040777	-1.36784	0.000101029	-0.807435	0.104106	-0.739491	0.294751											hypothetical protein
mstr1	Zm00001d018627	-0.760436	0.000102866			-1.0435	0.0133333											monosaccharide transporter 1
LOC100280695	Zm00001d045221	1.5353	0.000105303	1.26361	0.240775			1.2987	0.0068015									thiol protease SEN102
LOC100283758	Zm00001d019855	1.14581	0.00010626	1.14235	0.0306123													anther-specific proline-rich protein APG
LOC100284209	Zm00001d023774	-2.49713	0.000106873			-2.46683	0.000376371	-1.49342	0.115642									erg28 like protein
LOC103643069	Zm00001d010832	1.73681	0.000106873	2.0989	0.000747427			0.970267	6.1716e-06									fasciclin-like arabinogalactan protein 11
nip1a	Zm00001d016237	0.86799	0.000111853	0.747379	0.0604645													NOD26-like membrane intrinsic protein 1
LOC100285541	Zm00001d044040	1.16759	0.000129423	1.3062	0.000127233													alpha-L-fucosidase 2
LOC103653804	Zm00001d051161	1.1803	0.000131815	1.36403	1.50745e-06			0.703342	0.000222268			0.834399	0.00272996					phenylalanine/tyrosine ammonia-lyase-like
pco137326	Zm00001d009567	0.682253	0.000134077	0.676738	0.0280177													uncharacterized LOC100283035
TIDP2768	Zm00001d046746	-1.5094	0.000136125			-1.56447	0.0359706											uncharacterized LOC100382367
LOC103654242	Zm00001d052210	-1.55046	0.000143465	-1.04171	0.0192651													7-deoxyloganetin glucosyltransferase
IDP2412	Zm00001d002437	-1.37556	0.000157425	-0.622562	0.178511					-1.17693	0.00158349							uncharacterized LOC100216956
LOC100191917	Zm00001d045788	-0.978359	0.000162742	-0.951791	0.0322711			-0.74351	0.240682			-1.15366	0.0560583					UDP-glycosyltransferase 72B1
LOC100284765	Zm00001d039770	1.1003	0.000180838	1.15451	0.00704044													fasciclin-like arabinogalactan protein 7
LOC103653279	Zm00001d049987	-1.26847	0.000184241															probable potassium transporter 4
TIDP2976	Zm00001d045134	-1.02728	0.000185091	-1.19142	0.117054							-1.09104	0.0426643			-1.14855	0.0295836	hypothetical protein
LOC103630318	Zm00001d038101	0.59245	0.000191143															hypothetical protein
LOC103651469	Zm00001d044156	-1.15332	0.000200536															cytochrome P450 72A13
LOC100383607	Zm00001d032858	-3.54725	0.00020077															uncharacterized LOC100383607
LOC100273383	Zm00001d017077	1.7808	0.000203855															uncharacterized LOC100273383
LOC100280310	Zm00001d018638	1.03087	0.000210058	0.775836	0.220562													putative MATE efflux family protein
LOC101027245	Zm00001d051442	0.683052	0.000210462	0.644975	0.072731													putative methyltransferase PMT15
LOC100281169	Zm00001d020605	1.14558	0.000210462	0.799895	0.28596													SAUR37 - auxin-responsive SAUR family member
LOC100285272	Zm00001d019546	1.37442	0.000215109	1.15961	2.8633e-07													desiccation-associated protein
LOC103654071	Zm00001d051791	-2.16173	0.00021837	-1.95482	0.242252							-1.69978	0.279297					GDSL esterase/lipase At5g37690
LOC100383543	Zm00001d032399	0.618606	0.000222147															Pentatricopeptide repeat-containing protein chloroplastic
LOC541833	Zm00001d041772	-1.58044	0.000245731	-1.20776	0.00311592	-0.733046	0.00342829	-0.70666	0.169926	-0.857776	0.000715221	-0.631346	0.26534	-0.832508	0.164779	-1.23009	0.0114199	glutathione S-transferase GST 18
LOC100281055	Zm00001d028144	-1.40223	0.000266401	-0.657226	0.176977													sorbitol transporter
LOC100279256	Zm00001d021304	0.603945	0.000267313															Endoglucanase 2
LOC100275651	Zm00001d005945	0.632097	0.000268576															uncharacterized LOC100275651
LOC100280933	Zm00001d035684	1.00782	0.000270557	0.74972	0.231315													subtilisin-chymotrypsin inhibitor CI-1B
LOC103639428	Zm00001d048054	0.618753	0.000274995	0.633759	0.00119505													probable inactive receptor kinase
LOC103630640	Zm00001d038791	-1.11026	0.000276321	-0.627381	0.0034353	-1.10023	0.000211454	-1.17205	0.000460637							-1.38932	0.00277886	receptor-like protein kinase HSL1
pht2	Zm00001d032850	-1.7264	0.000292883	-0.872425	0.132	-1.31163	0.0836916											phosphate transporter protein 2
LOC100192105	Zm00001d052336	-1.39853	0.00029344	-1.23522	0.0339372			-1.08026	0.0695398			-1.12154	0.26534					Peroxidase 67
cl1298_1	Zm00001d030316	1.46842	0.000296914	1.44216	0.0178785													Proline-rich protein 2
LOC109942762	Zm00001d027955	0.968402	0.000298597			0.90249	0.0377211	1.05501	0.0138073					-1.88964	0.000282083			MADS-box transcription factor 47
TIDP3524	Zm00001d033480	0.588067	0.000304685															5-methyltetrahydropteroyltriglutamate--homocysteine methyltransferase
LOC100384165	Zm00001d052551	-2.69807	0.000304685	-1.65128	0.261115													Alpha carbonic anhydrase 1 chloroplastic
TIDP3389	Zm00001d022085	1.40821	0.000307862	1.31414	0.0130655													uncharacterized LOC100282614
LOC100280981	Zm00001d023811	-2.45539	0.000335333			-2.5567	0.00947855			-1.7987	0.0402088	-2.19661	0.227936	-2.98752	0.0692545	-3.72882	0.0779254	pathogenesis-related protein 10
LOC100274121	Zm00001d011269	-1.28162	0.000340173	-1.02343	0.209691			-0.801003	0.277803									GDSL esterase/lipase
umc1273	Zm00001d044037	0.591682	0.000346703	0.606	0.0793412													Protein trichome birefringence-like 39
LOC103651602	Zm00001d044460	-1.59989	0.000351097	-2.04183	0.0449265													acyl-protein thioesterase 1 homolog 1
LOC100274079	Zm00001d005908	-2.10364	0.000354405	-1.83067	0.0149593													uncharacterized LOC100274079
LOC103633070	Zm00001d021255	-1.37958	0.000355299	-1.34393	0.00256953							-1.3288	0.217784					putative cysteine-rich receptor-like protein kinase 35
LOC103646336	Zm00001d003356	-1.36568	0.000366234	-1.02856	0.0597825	-2.10163	1.12091e-06	-1.76723	0.000619362	-1.44798	7.53142e-06	-1.00244	0.173484					heavy metal-associated isoprenylated plant protein 4
LOC103626267	Zm00001d014318	0.856713	0.000366234	0.603628	0.123886													uncharacterized LOC103626267
LOC103639455	Zm00001d048137	0.676563	0.000376538	0.647443	0.0240855													QWRF motif-containing protein 2
LOC103643978	Zm00001d033941	0.652742	0.000376538	0.620848	0.0587926													BTB/POZ domain-containing protein At5g66560
LOC100279562	Zm00001d044434	0.636117	0.000376538															putative leucine-rich repeat receptor-like protein kinase family protein
cl9766_1	Zm00001d014852	1.34327	0.000394387	1.14378	0.105196													uncharacterized LOC100280184
LOC103652531	Zm00001d043762	-1.55832	0.000397272	-1.30518	0.0471296													ABC transporter B family member 9
LOC100857065	Zm00001d011843	-0.938014	0.0003985	-0.630535	0.12675							-0.71228	0.244481					protein LATERAL ROOT PRIMORDIUM 1
LOC103636577	Zm00001d029558	-1.53138	0.000405513	-1.75478	0.00196508							-1.04949	0.131716					pathogenesis-related protein PRB1-2
LOC109941983	Zm00001d008733	-1.45911	0.000419902	-1.4223	0.00373577			-0.883152	0.192209									ABC transporter C family member 3
LOX12	Zm00001d041204	0.629499	0.000421242															lipoxygenase
LOC100275580	Zm00001d022575	0.610153	0.000429095															methyltransferase
LOC100274525	Zm00001d007180	-0.940722	0.000437424	-0.637623	0.0163718													putative cytochrome P450 superfamily protein
LOC100192465	Zm00001d040171	0.650016	0.000437424															uncharacterized LOC100192465
pco108087	Zm00001d042862	-0.6418	0.000456935			-0.606454	0.292989	-0.865503	0.0731107									Lipid binding protein
LOC103636248	Zm00001d011754	0.744237	0.000456935															HVA22-like protein f
pco073447	Zm00001d040292	-1.13528	0.000459137	-0.850884	0.194427			-1.20909	0.0403445			-1.02405	0.00121646	-0.636024	0.030504	-1.63786	0.00014286	LEA protein
LOC103633599	Zm00001d022570	1.20365	0.00046965	0.924166	0.170345			0.785449	0.20618									uncharacterized LOC103633599
LOC103651344	Zm00001d043837	0.834369	0.000476502	0.88505	0.0111749													transcription factor MYB4
LOC103634763	Zm00001d008477	-0.877076	0.000491652			-0.756837	0.063515											rust resistance kinase Lr10
GR1a	Zm00001d026160	0.973604	0.000496703	1.05947	0.000627576													GR1a protein
LOC103654087	Zm00001d051837	0.669711	0.000537894	0.621996	0.101521													sucrose synthase 6
LOC100282311	Zm00001d047090	1.35276	0.000566621	1.25064	7.70567e-05	0.692048	0.256034			0.84145	0.261368	0.621298	0.279604	0.626227	0.0606562			beta-expansin 1a
LOC103635265	Zm00001d009398	-1.31087	0.000597954	-1.34185	0.0639715	-0.903728	0.0572416			-0.987133	0.0600881	-1.24978	1.68742e-05					methylesterase 7
IDP498	Zm00001d053394	-0.85319	0.000664027	-0.682221	0.116714													uncharacterized LOC100278301
LOC103636396	Zm00001d012138	-1.90053	0.000664027	-2.04284	0.0075238					-2.21342	0.073447							protein NRT1/ PTR FAMILY 8.1
LOC100191620	Zm00001d049226	0.879116	0.000674221	0.671647	0.100534													uncharacterized LOC100191620
LOC103635822	Zm00001d029359	-0.839328	0.000674221															5-pentadecatrienyl resorcinol O-methyltransferase-like
LOC103652949	Zm00001d049273	-0.638249	0.000787099															coiled-coil domain-containing protein SCD2
LOC100275936	Zm00001d042030	-0.789431	0.000787099															uncharacterized LOC100275936
LOC103641013	Zm00001d024014	-1.56595	0.000787099	-2.17711	1.33557e-09													uncharacterized LOC103641013
LOC100275414	Zm00001d028649	-0.709585	0.00082831															uncharacterized LOC100275414
LOC100285362	Zm00001d040298	-2.20935	0.000828648					-2.22634	0.0266067	-1.84151	0.0658864	-1.62548	0.0738402			-2.26211	0.000157417	FPF1
sat1	Zm00001d011735	-1.87969	0.000876471	-1.00518	0.259627	-1.37296	0.262336											serine acetyltransferase 1
LOC103638591	Zm00001d046289	0.840656	0.000876471															mitogen-activated protein kinase kinase kinase 1
LOC103642144	Zm00001d026489	-1.25086	0.000881954	-0.638032	0.069136	-1.00256	0.0243642											G-type lectin S-receptor-like serine/threonine-protein kinase SD2-5
LOC100281619	Zm00001d030158	0.645436	0.00088806															peptide transporter PTR2
LOC100272664	Zm00001d003494	-0.847795	0.000911451	-1.09902	4.47106e-05			-0.842463	0.0255959									hypothetical protein
LOC100502454	Zm00001d043615	0.672667	0.000911451															uncharacterized LOC100502454
cl14379_1	Zm00001d042210	-1.05726	0.000926669	-0.94488	0.00250883							-1.08859	0.126926					Esterase PIR7A
LOC100283810	Zm00001d053172	-0.803203	0.000999363															ATPP2-B12
LOC103641710	Zm00001d025567	1.0105	0.00103782	0.686224	0.145749													arabinogalactan protein 1
LOC100193194	Zm00001d019150	0.831495	0.00103782	0.592466	0.147685													putative thaumatin domain family protein
LOC100281281	Zm00001d042449	0.710065	0.00105021															BCL-2 binding anthanogene-1
pco080661a	Zm00001d048949	-1.48992	0.00105021			-1.5797	1.13215e-05	-0.999964	0.021771	-0.9573	4.45468e-05	-1.00939	3.93818e-09			-1.49029	0.245331	Hevein-like preproprotein
LOC100275827	Zm00001d043520	0.697066	0.00107102	0.847363	0.0568342													DUF1005 family protein
LOC100381532	Zm00001d022075	-1.98999	0.00108177	-3.01955	0.00168957													cytochrome P450 78A5
LOC100279706	Zm00001d006527	-1.20406	0.00108189	-0.703012	0.188658													uncharacterized LOC100279706
LOC100284584	Zm00001d039169	0.635912	0.00112529															cell envelope integrity inner membrane protein TolA
LOC103640675	Zm00001d023273	0.825491	0.00119295	0.744345	0.0888073													putative disease resistance RPP13-like protein 2
LOC100277849	Zm00001d043610	-2.23367	0.00121319	-1.88613	0.113847													uncharacterized LOC100277849
LOC103630240	Zm00001d037968	-4.79073	0.00122181	-3.34686	0.0151272													PAR1 protein
LOC103632817	Zm00001d020623	-1.0349	0.00125731			-1.01351	0.00278425	-0.754015	0.0845774	-0.601662	0.0810167							copper transporter 5.1
WRKY42	Zm00001d011527	-1.15601	0.00127583			-0.708644	0.174645											putative WRKY DNA-binding domain superfamily protein
LOC103636060	Zm00001d011315	-2.43471	0.00128916			-3.47488	4.28808e-05					-1.59423	0.138434	-3.15812	0.0141367			ABC transporter G family member 36
LOC103627244	Zm00001d016740	-0.759895	0.00130522	-0.604876	0.246695													hypothetical protein
LOC103646579	Zm00001d003978	0.813904	0.00137723	0.775104	0.103047			0.703252	0.0164764									protein indeterminate-domain 16
LOC100281856	Zm00001d007290	1.64719	0.00141066	1.63241	0.0128967			0.635381	0.277803									pectinesterase-2
IDP2477	Zm00001d022005	0.62858	0.00151566															hypothetical protein
LOC100276990	Zm00001d052985	-0.612605	0.00154828															hypothetical protein
LOC103630677	Zm00001d038882	-0.790769	0.00159136	-0.62876	0.127242													Putative regulator of chromosome condensation (RCC1) family protein
LOC100280850	Zm00001d043232	0.762988	0.00161172	0.768976	0.089136													early nodulin-like protein 3
LOC103644153	Zm00001d034385	0.811953	0.001618	0.719912	0.0221524													indole-3-acetaldehyde oxidase-like
LOC100502339	Zm00001d052792	0.774385	0.0016261	0.731366	0.198527													putative O-Glycosyl hydrolase superfamily protein
LOC100282656	Zm00001d010231	0.7983	0.00162825	0.796246	0.00125959	0.833242	0.00891483			0.726282	0.0368817	0.766622	0.003619	0.736815	0.00525488	0.622597	0.283878	amino acid carrier
LOC100281966	Zm00001d013673	0.606352	0.00163237															expp1 protein
LOC103626464	Zm00001d014820	-1.18485	0.00169732	-1.4217	0.0304433	-1.32234	0.000823999	-1.57031	6.37247e-05	-0.705823	0.00628082					-0.925545	0.0212866	GDSL esterase/lipase At5g55050
LOC100281373	Zm00001d014244	-1.74894	0.00182362	-1.7938	0.00764058													esterase
LOC100274585	Zm00001d004758	0.81923	0.0018858	0.909056	0.000288687													disease resistance response protein 206
LOC103627026	Zm00001d016219	-0.986889	0.0019109			-0.629609	0.119979											receptor like protein 42
LOC103638133	Zm00001d045468	0.725009	0.00195017	0.692054	0.163447													alpha/beta-Hydrolases superfamily protein
LOC100501670	Zm00001d018404	0.766183	0.00195017	0.715134	0.100987													uncharacterized LOC100501670
LOC103627302	Zm00001d016844	0.743426	0.00195512															monooxygenase 1
si605032h02	Zm00001d042088	-0.833457	0.00197748	-0.588325	0.144749							-0.649177	0.0362129					uncharacterized LOC100382013
LOC100382243	Zm00001d006534	-0.820248	0.00197748	-0.707338	0.0295293	-0.623896	0.242749											hypothetical protein
LOC100383840	Zm00001d031129	0.667644	0.00197748	0.683526	0.0358062													HSP20-like chaperones superfamily protein
LOC100284031	Zm00001d012578	0.695607	0.00205891															DNA-3-methyladenine glycosylase I
gst10	Zm00001d027542	0.593082	0.00220746															glutathione transferase10
LOC100281514	Zm00001d022374	0.722281	0.00220746	0.728802	0.0596807													serine carboxypeptidase 1
LOC100382386	Zm00001d003283	-1.62663	0.00221887			-1.25118	0.0808447	-1.23795	0.147472			-0.84502	0.219936			-0.932925	0.108889	putative cytochrome P450 superfamily protein
LOC103632239	Zm00001d019450	-1.12953	0.00240037									-0.690931	0.202555			-1.67165	0.014871	CO(2)-response secreted protease
LOC100274322	Zm00001d008795	-1.71331	0.00242856	-1.5806	0.0215397													UDP-glycosyltransferase 74B1
bss1	Zm00001d011813	-1.07383	0.00242856					0.759178	0.150898									bundle sheath strands specific1
gigz1a	Zm00001d008826	-0.609308	0.00244677															gigantea like1a
LOC100502394	Zm00001d047077	0.818356	0.00244677	1.11317	0.00204258					0.701207	0.0933865	1.28758	0.00129543					Beta-amylase 3 chloroplastic
MYB61	Zm00001d053124	0.86008	0.00248975	0.854826	0.144749													putative MYB DNA-binding domain superfamily protein
LOC103649884	Zm00001d040094	-0.738563	0.00253415															rust resistance kinase Lr10
LOC103627583	Zm00001d017698	0.825559	0.00256528															oligopeptide transporter 4
pco076978a	Zm00001d014613	0.598769	0.00263624															Xyloglucan endotransglucosylase/hydrolase protein 23
LOC103634575	Zm00001d028906	-1.29454	0.00269296	-1.29361	6.49194e-07													uncharacterized LOC103634575
pco081246	Zm00001d012535	0.863848	0.0026986	0.684055	0.171451													Putative bifunctional inhibitor/LTP/seed storage protein family
LOC100192573	Zm00001d025993	1.45064	0.00273899	1.26878	0.123665													uncharacterized LOC100192573
LOC100282949	Zm00001d031814	1.04871	0.00273899					1.01379	0.0921639									patatin class 1
LOC103648202	Zm00001d007714	1.19759	0.00273899															probable glycerol-3-phosphate acyltransferase 3
LOC100193478	Zm00001d007157	-0.763611	0.00273899	-0.689744	0.226044							-0.657532	0.000153642					hypothetical protein
LOC100381635	Zm00001d027287	2.11139	0.00273899															uncharacterized LOC100381635
pco067235	Zm00001d021850	0.761839	0.00273899	0.848975	0.00952081					0.672907	0.0354666	0.847015	0.003333					Cupredoxin superfamily protein
pco104428a	Zm00001d014840	-2.10207	0.00279348	-1.29806	0.147675			-3.47479	9.12311e-05					-2.67854	0.041134	-3.29978	3.46886e-07	uncharacterized LOC100283208
LOC107603303	Zm00001d048660	-2.79637	0.00279439	-1.84014	0.0506885													uncharacterized LOC107603303
LOC100285726	Zm00001d051525	-0.689227	0.00286068	-0.953412	3.6143e-06			-0.866771	0.0731107							-0.843391	0.0696735	oligopeptide transporter 4
LOC103645221	Zm00001d031877	-2.21261	0.0028666															protein TsetseEP
LOC100384341	Zm00001d029478	1.01934	0.00287021	1.21427	0.0461003													MOB kinase activator-like 2A
LOC100285212	Zm00001d024630	1.27175	0.00291284	1.36068	0.00544035			0.841611	0.0284488									myb-like DNA-binding domain containing protein
LOC100282232	Zm00001d047934	2.91601	0.00293308	2.72579	0.00205814			2.20067	0.00143222	1.10397	0.216387							proline-rich protein
LOC100280839	Zm00001d035753	-2.40967	0.00293308	-1.89308	0.000627576	-1.53562	0.139632	-2.59017	0.00836565			-2.37567	0.188904					polygalacturonase inhibitor
LOC103626019	Zm00001d013610	-1.56446	0.00293849	-1.04015	0.0991384	-2.17009	0.00617688			-1.38107	0.0992513	-1.70007	0.0799278					protein P21
LOC100276964	Zm00001d042969	2.50848	0.00301788							4.1409	0.00217775							uncharacterized LOC100276964
TUBB5	Zm00001d027295	0.60141	0.00303447															beta-5 tubulin
umc1144	Zm00001d029293	1.34777	0.00306555	1.33936	0.0494567													uncharacterized LOC100194090
LOC100284197	Zm00001d014146	0.752126	0.00314686															hsp20/alpha crystallin family protein
LOC100277552	Zm00001d042766	0.648133	0.00322428															hypothetical protein
LOC100283108	Zm00001d045888	0.705727	0.00322492	0.739924	0.0158769													pollen-specific arabinogalacta protein BAN102
LOC100502251	Zm00001d029377	1.18249	0.00325961	1.53824	0.0435054			0.691519	0.0330875									hypothetical protein
LOC100272803	Zm00001d039589	-1.07058	0.00325961															gigantea2
WRKY95	Zm00001d043950	-0.877736	0.00330262															putative WRKY DNA-binding domain superfamily protein
LOC100282019	Zm00001d039101	1.6684	0.00333594	1.73749	0.0570941													nucleic acid binding f
LOC100277180	Zm00001d005898	0.930291	0.00335296	0.768008	0.0971916													uncharacterized LOC100277180
LOC100274481	Zm00001d018966	-1.21551	0.00336056			-1.53667	0.000106801	-1.25006	0.00793224	-0.930131	0.000353457	-0.754515	0.030826	-1.33392	0.188193	-1.45837	0.140025	uncharacterized LOC100274481
LOC103647611	Zm00001d006199	-0.857735	0.00336056			-0.636001	0.0669242											cytochrome P450 71A1
LOC100284471	Zm00001d005423	-2.5955	0.00336229	-2.05247	0.167386													DNA-directed RNA polymerases I, II, and III 7.3 kDa polypeptide
LOC100273138	Zm00001d031666	-0.92598	0.00336348			-0.959017	0.0324262	-0.934518	0.0174298	-0.779065	0.0613118	-0.670004	0.252207					putative oxidoreductase, aldo/keto reductase family protein
LOC100192114	Zm00001d052492	0.67411	0.00345951	0.765779	0.0188318													Anthocyanidin 3-O-glucoside 2'''-O-xylosyltransferase
LOC103635016	Zm00001d009008	1.04947	0.00345951	0.658135	0.211132													uncharacterized LOC103635016
LOC103654294	Zm00001d052367	-1.42536	0.00348005	-2.14214	0.0950648							-2.38707	0.000307985					cytochrome P450 714C3
LOC103640562	Zm00001d030981	-2.07525	0.00359144			-1.48911	0.0325258											probable LRR receptor-like serine/threonine-protein kinase At3g47570
LOC100284418		-4.19495	0.00363446	-2.3696	0.287012													UBiQuitin family member
LOC100382651	Zm00001d044157	-1.16763	0.00368104	-0.71109	0.146328	-0.920288	0.000376371	-0.903511	0.0109522									cytochrome P450 family 72 subfamily A polypeptide 8
LOC103648077	Zm00001d007485	-2.97985	0.00375125			-3.8064	0.000128046	-1.71767	0.0902585	-1.95436	0.167694	-2.09519	0.114764	-3.09691	0.214203	-2.91461	0.0558072	LRR receptor-like serine/threonine-protein kinase FLS2
LOC103627791	Zm00001d018190	0.920482	0.00379773	0.589405	0.0630243													probable E3 ubiquitin-protein ligase RHC1A
LOC103643513	Zm00001d032825	-1.54433	0.00389129	-2.04725	0.181559					-0.81806	0.00647733	-1.16969	0.0831817			-2.01445	0.0160519	glycine-rich cell wall structural protein 2-like
LOC100191734	Zm00001d013572	-1.12324	0.00396409	-0.71471	0.179343													uncharacterized LOC100191734
incw1	Zm00001d016708	-0.914238	0.00399393			-0.635601	0.0264364											cell wall invertase 1
LOC100382128	Zm00001d006171	1.1019	0.00405763	1.05532	0.123701													Protein DETOXIFICATION 50
bZIP9	Zm00001d020025	-0.779903	0.00406182															putative bZIP transcription factor superfamily protein
CBL5	Zm00001d044389	-1.03427	0.00422022	-1.0131	0.0990342							-0.970219	0.0498874					calcineurin B-like protein
LOC103629424	Zm00001d036026	-1.32774	0.00428097							-1.64455	0.17805							hypothetical protein
LOC100274435	Zm00001d038181	-0.948466	0.00428903	-1.00036	0.188228													Protein NRT1/ PTR FAMILY 3.1
gst8	Zm00001d043344	-2.74442	0.0043119			-5.84764	0.0014956	-2.98963	0.0695398	-2.96587	0.0186911	-2.13903	0.12372					glutathione transferase 8
LOC103650117	Zm00001d009071	0.611129	0.00433236	0.689271	0.0903221													bidirectional sugar transporter SWEET17
LOC100382131	Zm00001d045651	-1.62285	0.00450156			-1.61911	0.121542					-1.39397	0.139733					uncharacterized LOC100382131
LOC100194321	Zm00001d026438	1.28652	0.00461789	1.17272	0.146269													Coatomer subunit epsilon-2
LOC100284991	Zm00001d011241	0.696234	0.0046377															hsp20/alpha crystallin family protein
LOC100277626	Zm00001d052989	-1.77625	0.00465454	-1.88829	0.00267945	-0.692116	0.279877					-1.08006	0.22541					putative protein kinase superfamily protein
LOC103636298	Zm00001d011886	-1.80485	0.0046869	-2.2821	0.00311208													glucan endo-1,3-beta-glucosidase GII
LOC103637226	Zm00001d029681	-2.41845	0.00472185	-2.24329	0.144749			-3.11253	0.0100139			-1.87025	0.0670117					peptidoglycan-binding LysM domain-containing protein
LOC103650464	Zm00001d041403	1.03902	0.00484348	0.848671	0.135471													uncharacterized LOC103650464
LOC100191315	Zm00001d036834	0.640175	0.00493042															uncharacterized LOC100191315
bHLH148	Zm00001d002288	-0.978991	0.00493582															protein SPATULA
mrpa1	Zm00001d046226	-0.648042	0.00493582			-0.800555	5.02527e-05	-0.593972	0.0109001									multidrug resistance protein associated 1
LOC100281088	Zm00001d008223	-2.50908	0.0049915	-1.68579	0.238495							2.35581	0.171012					eukaryotic translation initiation factor 6
LOC100501408	Zm00001d008488	-1.14169	0.0049915			-1.10106	0.00999353											uncharacterized LOC100501408
LOC100191704	Zm00001d003797	0.940748	0.0049915	0.867036	0.0362945													Ferredoxin-3 chloroplastic
LOC100384443	Zm00001d017454	0.891102	0.00500888	0.92588	0.0335764													hypothetical protein
LOC103653350	Zm00001d050132	-0.802943	0.00526135			-0.585995	0.232204											brassinosteroid LRR receptor kinase BRL3
uaz158(alt)	Zm00001d014258	-1.0748	0.0053823	-0.882254	0.117054			-0.865835	0.111783			-0.853991	0.283626					uncharacterized LOC100282849
gpm540b	Zm00001d013245	0.59624	0.0053823															UDP-glucose 6-dehydrogenase
LOC100279283	Zm00001d001943	-2.64884	0.0053823			-1.63544	0.0559153											beta-fructofuranosidase, insoluble isoenzyme 7
LOC100381980	Zm00001d004664	-1.18555	0.0053823	-1.36242	9.38869e-05			-1.40719	0.00015796									Cytochrome P450 94B3
pco066808	Zm00001d049120	-0.957612	0.00544704															hypothetical protein
LOC100191862	Zm00001d028653	0.600723	0.00544704															dTDP-glucose dehydratase homolog csu219
LOC103630076	Zm00001d037632	0.833177	0.00559088	0.756917	0.182874											1.07352	0.0107398	hypothetical protein
LOC100193044	Zm00001d003471	-1.65753	0.00603878	-0.808226	0.225869	-1.14597	0.117583					-1.6954	0.0614416					uncharacterized LOC100193044
umc2216	Zm00001d017837	0.636253	0.00608282															uncharacterized LOC100278506
pco085810	Zm00001d052371	-0.941083	0.00608282															Protein LURP-one-related 8
cl17031_1	Zm00001d008287	-1.19989	0.0061951	-1.20781	0.0510244							-0.617745	0.214713					Phenazine biosynthesis PhzC/PhzF protein
LOC100272937	Zm00001d041258	-0.607836	0.00635861															uncharacterized LOC100272937
LOC100281457	Zm00001d045295	0.748313	0.00638391															ACS-like protein
LOC103638598	Zm00001d046311	1.16006	0.00643856	1.06384	0.144749													hypothetical protein
LOC100275426	Zm00001d003833	-0.910932	0.00645199	-0.795674	0.0872587													uncharacterized LOC100275426
lg3	Zm00001d040611	-1.13009	0.00645199															liguleless 3
LOC103654549	Zm00001d053001	-2.85494	0.00651785	-2.1484	0.0640672	-4.02815	7.51763e-09	-3.98565	2.446e-08			-3.50965	3.14993e-05	-4.07096	9.91499e-07	-4.12384	4.74772e-05	aspartic proteinase nepenthesin-1
LOC103628483	Zm00001d016009	-1.06051	0.00651951	-0.925097	0.00127864	-0.647471	0.282085							-1.4918	0.00738541	-1.61068	0.00677894	L-type lectin-domain containing receptor kinase IV.1
gpm255	Zm00001d044705	-1.74346	0.00651951	-2.41313	0.0398029													uncharacterized LOC100037785
gst2	Zm00001d024839	-1.09518	0.00662305	-1.19755	0.00847602	-0.936649	0.0373709							-0.837601	0.00547452			glutathione S-transferase 2
LOC100279116	Zm00001d050831	1.13565	0.00666562	1.19783	0.0118071							0.68266	0.233777					uncharacterized LOC100279116
LOC100383235	Zm00001d042202	-1.38024	0.00674156	-1.04019	0.21804													Protein indeterminate-domain 11
MYB109	Zm00001d023932	1.04219	0.00684223	0.939952	0.143552													secondary wall MYB46 transcription factor
LOC100191729	Zm00001d019226	-0.790283	0.0069083															Cadmium/zinc-transporting ATPase HMA2
LOC100273344	Zm00001d029183	1.61637	0.00692866	1.42314	0.0205029	0.89141	0.0620832	0.695068	0.171327							1.13936	0.0215211	putative cytochrome P450 superfamily protein
LOC100273457	Zm00001d014134	-2.11121	0.00712558			-2.66393	0.0972636			-2.09139	0.00453159	-2.10305	0.003619	-2.73658	0.00245439	-3.31682	0.0876998	Ent-cassadiene C2-hydroxylase
LOC100272434	Zm00001d003495	-0.686552	0.00717843	-0.608358	0.109528													putative RING zinc finger domain superfamily protein
cl98_-1	Zm00001d037000	-2.24739	0.00717843															uncharacterized LOC100284522
LOC100282750	Zm00001d030339	-0.948683	0.00720478	-0.893952	0.00258138					-0.765276	0.191733	-0.677854	0.295099					peptidyl-prolyl cis-trans isomerase
LOC100281838	Zm00001d017639	0.894635	0.00728559									0.604047	0.182388					chitinase 1
LOC100194079	Zm00001d052392	0.662178	0.00752331															uncharacterized LOC100194079
LOC100382104	Zm00001d050164	-1.05332	0.00753082			-1.32726	0.0216521	-0.984374	0.296886			-0.795965	0.289962			-1.06213	0.279184	putative WAK-related receptor-like protein kinase family protein
LOC100191824	Zm00001d031257	-1.01801	0.00755491					-1.4034	0.124182			-0.714135	0.124666			-1.77538	0.0868351	blue copper protein
LOC100272941	Zm00001d027921	-0.983489	0.00755881	-1.02134	0.035301													uncharacterized LOC100272941
obf3.2	Zm00001d043153	-0.641571	0.00755881	-0.747882	0.0934606							-0.910508	0.185203					octopine synthase binding factor 3
LOC100280168	Zm00001d006828	0.750503	0.00757861															Protein LONGIFOLIA 2
si707033a12	Zm00001d052744	-1.57885	0.00788082			-2.40532	4.43372e-06			-1.52635	0.0100474			-1.82948	0.00099693			lipopolysaccharide-modifying protein
LOC100275570	Zm00001d039858	0.767782	0.00788082	0.677023	0.167344													Protein TRM32
LOC107546771	Zm00001d037607	-1.1181	0.00788082															putative WRKY transcription factor 50
LOC103648084	Zm00001d007491	0.911135	0.00788179	0.739595	0.0566447					0.601757	0.155145							uncharacterized LOC103648084
LOC100284301	Zm00001d018096	0.683337	0.00788179															50S ribosomal protein L29
LOC100191144	Zm00001d025586	0.607516	0.0079784															Galactose mutarotase-like superfamily protein
LOC103636404	Zm00001d029526	-0.801388	0.00803154															cytochrome P450 78A5
LOC103626416	Zm00001d014695	-1.77657	0.00804083	-1.73759	0.120636					-1.41293	0.0186911	-1.70303	0.003619					achilleol B synthase
LOC103637965	Zm00001d045077	0.993515	0.00806393	1.12052	0.00641074													RING-H2 finger protein ATL46
RdRP	Zm00001d017964	-0.649593	0.00818921	-0.634363	0.0679642													putative RNA-dependent RNA polymerase
LOC100217086	Zm00001d014032	-0.662574	0.00821281	-1.17025	0.129093							-1.05566	0.240146					putative protein of unknown function (DUF640) domain family protein
LOC103636307	Zm00001d011899	0.997334	0.00822816															uncharacterized LOC103636307
LOC100274853	Zm00001d030775	1.12126	0.00822816	1.17047	0.0168278													uncharacterized LOC100274853
EREB46	Zm00001d015759	1.04312	0.00858684	0.965251	0.128022													ethylene responsive element
LOC100276913	Zm00001d016715	1.15716	0.00866142	1.16556	0.103047													hypothetical protein
gnarley1	Zm00001d007842	-1.28139	0.0086626															homeobox protein rough sheath 1
cl25119_1(16)	Zm00001d017557	-0.8292	0.0086626															Amino acid transporter ANTL2
LOC100277209	Zm00001d016948	-2.49992	0.00867216	-1.25783	0.127459			-2.51722	0.0219959									hypothetical protein
LOC103647733	Zm00001d006538	-1.6745	0.00867283			-1.88999	0.00056359	-1.01768	0.139107									glucan endo-1,3-beta-glucosidase 7
LOX4	Zm00001d033624	-0.715415	0.00900961					-0.870112	0.0796495			-0.599114	0.0198044					lipoxygenase
LOC100193498	Zm00001d009939	-1.03909	0.00900961			-0.872201	0.132692											putative WRKY transcription factor 50
pht1	Zm00001d004305	-0.940738	0.00900983			-0.760736	0.0522012											inorganic phosphate transporter
bZIP17	Zm00001d046937	0.60634	0.00900983	1.1	0.00393661							1.14239	0.026977					light-inducible protein CPRF-2
LOC100272731	Zm00001d003534	0.684713	0.0090773	0.68024	0.0202306													Pentatricopeptide repeat-containing protein
LOC100284973	Zm00001d030165	-0.928153	0.00922205			-1.43889	0.00067084											acyl-desaturase
HAK17	Zm00001d020674	-1.49203	0.00922205	-1.3852	0.171969													high-affinity potassium transporter
AY107847	Zm00001d031657	-1.04865	0.009401	-1.20596	0.104617	-0.700524	0.0340076	-1.55515	0.000648767							-0.695112	0.00261489	uncharacterized LOC100191759
LOC100274660		-2.22202	0.00943126	-1.07792	0.172929	-1.00551	0.178505	-1.34724	0.0169342									uncharacterized LOC100274660
LOC103640973	Zm00001d023906	0.964856	0.00952382	0.883273	0.0469054													myosin heavy chain, striated muscle
LOC103633335	Zm00001d021896	-2.34916	0.00957326			-2.82922	0.000118799	-1.93963	0.00525728							-3.28491	0.0298763	L-type lectin-domain containing receptor kinase IV.1
lg4b	Zm00001d035439	-0.921137	0.00961894															knotted related homeobox 5
LOC100274159	Zm00001d042880	-0.993538	0.00968116	-0.743788	0.249399													uncharacterized LOC100274159
LOC103649597	Zm00001d039391	0.728605	0.00974908	0.586374	0.12943													hypothetical protein
pco094531	Zm00001d002850	-0.863851	0.00974908	-1.11469	0.00256953			-0.665572	0.0635934									Elicitor-responsive protein 3
LOC100283206	Zm00001d007935	1.09439	0.00974908	1.27538	0.00924072			0.624921	0.00487269									disease resistance response protein 206
LOC103654733	Zm00001d053409	-1.13854	0.00974908			-0.934813	0.05508											UPF0481 protein At3g47200
LOC100272698	Zm00001d027401	0.634574	0.00974908															uncharacterized LOC100272698
LOC100283828	Zm00001d017709	0.739188	0.00979236	0.661826	0.0990342													SC3 protein
LOC100281142	Zm00001d031222	-0.799923	0.0104406	-0.981997	0.0449265	-0.887679	0.049619	-0.872477	0.0459178	-1.06475	0.000940835	-0.82502	0.00195241					AAA-ATPase ASD, mitochondrial
LOC100383358	Zm00001d048205	1.04299	0.0106899	0.725667	0.16752	1.07906	0.0364985	1.05547	0.0501911	1.09562	0.0133881							putative RING zinc finger domain superfamily protein
LOC100282609	Zm00001d005594	-0.917258	0.0108734			-0.669604	0.118784											sugar transport protein 14
LOC100303800	Zm00001d002519	0.860107	0.0108734	1.01599	0.0178785													RING-H2 finger protein ATL3J
csu193	Zm00001d046489	0.591438	0.0108953	0.588977	0.104346													hypothetical protein
LOC100284389	Zm00001d045400	0.783821	0.0109929	0.710943	0.112022													homeobox-leucine zipper protein ATHB-4
LOC100282452	Zm00001d035683	0.708673	0.0111068									-0.917196	0.256145					subtilisin-chymotrypsin inhibitor CI-1B
LOC107546754	Zm00001d008539	-1.27177	0.0111265															uncharacterized LOC107546754
LOC100501668	Zm00001d048760	0.719793	0.0112265															uncharacterized LOC100501668
LOC100284531	Zm00001d017455	1.17824	0.0113354	1.32356	0.00333832							0.861973	0.0451789					blue copper protein
LOC100383537	Zm00001d038153	0.791162	0.0114011	0.641085	0.181789													Leucine-rich repeat (LRR) family protein
NAR2.2	Zm00001d003287	-1.77164	0.0115235	-1.04892	0.16119													high affinity nitrate transporter
pco095461	Zm00001d031908	0.868557	0.0116197	0.901269	5.48262e-07					0.664321	0.258528	0.835825	0.0166865					Superoxide dismutase
cl4921_1	Zm00001d024314	0.587855	0.0116582					-0.845812	0.175341									uncharacterized LOC100281336
LOC100274577	Zm00001d029125	1.2316	0.011853					1.16365	0.0469112									Desiccation-related protein PCC13-62
LOC100273295	Zm00001d009010	0.643312	0.0120388	0.616931	0.0991267													Plasma membrane-associated cation-binding protein 1
LOC103645865	Zm00001d002121	1.80026	0.0121767	1.71147	0.0681887													transcription factor ILI1
gpm853	Zm00001d053554	-2.24435	0.0122664			-2.52671	0.00617688	-3.17083	0.000791651									Peroxidase 52
LOC103653994	Zm00001d051637	-3.84324	0.0122664	-3.35204	0.0387933											-2.60381	0.278533	protein NRT1/ PTR FAMILY 7.3
LOC100191990	Zm00001d045667	-0.637408	0.0123026	-0.599743	0.0163718													Protein NRT1/ PTR FAMILY 3.1
LOC103637736	Zm00001d030121	1.188	0.0123026	1.101	0.130341													cellulose synthase-like protein D1
LOC103630632	Zm00001d027308	-0.957399	0.0124326	-0.796203	0.12862			-1.18505	0.149867			-0.872802	0.276056					RING/U-box superfamily protein
LOC100273835	Zm00001d020886	-1.52004	0.0125414			-2.03889	0.0620832											Aspartyl protease AED1
LOC100382139	Zm00001d024273	-1.78921	0.0125636			-1.72137	2.69737e-05											stearoyl-acyl-carrier-protein desaturase10
LOC100216941	Zm00001d050723	-0.597586	0.0131019															putative snRK/SAPK family protein kinase
LOC100284694	Zm00001d012602	0.604984	0.0135537															early nodulin-like protein 3
LOC100384255	Zm00001d041716	-0.747977	0.0138209															Syntaxin-132
LOC100273454	Zm00001d020401	-1.54535	0.0140405	-1.99365	0.0108938			-1.24772	8.81698e-05	-0.851678	0.0431535	-1.20891	8.5768e-06			-1.62326	1.10344e-05	uncharacterized LOC100273454
LOC103636223	Zm00001d043684	0.600033	0.0142557															receptor-like serine/threonine-protein kinase ALE2
LOC100282846	Zm00001d030314	1.19512	0.0143236	0.950158	0.186059													proline-rich protein
LOC100285348	Zm00001d032177	1.34858	0.0144084	1.31422	0.144048													mini zinc finger 3
LOC103626138	Zm00001d013945	-1.23256	0.0144549	-1.23556	0.00458624			-1.33276	0.000219772			-1.03928	0.056276	-1.0974	0.0610941	-1.53867	0.0215211	ripening-related protein 3
LOC103626353	Zm00001d014557	-0.795742	0.0148145															tyrosine-sulfated glycopeptide receptor 1
LOC109943104	Zm00001d025707	0.708421	0.0148509	1.48994	0.0960461					0.593667	0.191733	1.29788	0.00397216			1.13514	0.262309	BTB/POZ and TAZ domain-containing protein 2
LOC100382138	Zm00001d011430	1.10429	0.0148678	0.747612	0.149656													Glycerol-3-phosphate acyltransferase 1
LOC100283864	Zm00001d037180	0.632488	0.0151098															gibberellin receptor GID1L2
LOC100501100	Zm00001d027530	-1.35104	0.0153	-1.0978	0.224465													uncharacterized LOC100501100
TIDP3705	Zm00001d042022	-0.850645	0.0153			-0.884203	0.00776669	-0.747201	0.0112299									uncharacterized LOC100192761
LOC100284482	Zm00001d032888	-1.65097	0.0153428	-2.07776	0.0132718													anther-specific proline-rich protein APG
LOC103643208	Zm00001d031993	0.598466	0.0154011															probable rhamnogalacturonate lyase B
LOC109617032	Zm00001d047210	0.81713	0.0154011	0.85032	0.12949	1.22483	0.0399346	0.90862	0.277803			0.771123	0.00452936					Putative metacaspase family protein
LOC100281434	Zm00001d039183	-1.12008	0.0154556	-1.03942	0.0432868			-0.955845	0.0467528									mitochondrial chaperone BCS1
LOC100856943	Zm00001d009506	0.930657	0.0154556	1.07682	0.0103446													dopamine beta-monooxygenase
LOC100216643	Zm00001d038469	0.797858	0.0154556	0.991735	0.00995947													EPIDERMAL PATTERNING FACTOR-like protein 6
LOC100275925	Zm00001d027992	-0.591995	0.0157861			-0.591402	0.0283567											uncharacterized LOC100275925
LOC103639152	Zm00001d030542	-1.37354	0.0161992			-1.57777	0.00361214	-1.79762	0.0445562									tryptamine hydroxycinnamoyltransferase 2
LOC100281786	Zm00001d044639	-1.81921	0.0162673	-0.828429	0.280047	-1.42901	0.0992323											protein kinase
LOC100281891	Zm00001d053514	-0.974141	0.0165364															hydroquinone glucosyltransferase
LOC100282485	Zm00001d020722	1.06011	0.0173653															polcalcin Jun o 2
id1	Zm00001d032922	0.743111	0.0177527	0.885936	0.0163718													indeterminate growth 1
LOC100280212	Zm00001d002422	0.645407	0.0179788															pectinacetylesterase precursor
LOC100273247	Zm00001d016414	-2.05039	0.0182046	-1.0937	0.208669													uncharacterized LOC100273247
LOC100281113		0.669644	0.0182384	0.599035	0.146444													plastocyanin
LOC103636282	Zm00001d011853	1.07227	0.0182384	1.41722	0.0913814	1.39583	0.0801874	1.32975	0.0726341									putative germin-like protein 3-2
LOC103630641	Zm00001d038794	1.16707	0.018323	0.77526	0.237517													probable pectinesterase 53
LOC100383499	Zm00001d020708	0.598547	0.018709															Remorin family protein
LOC103646623	Zm00001d004078	-1.41975	0.0189207															L-type lectin-domain containing receptor kinase IX.1
LOC100382444	Zm00001d025886	-2.29896	0.0194684	-1.65959	0.263883													uncharacterized LOC100382444
LOC103626446	Zm00001d014762	-1.03791	0.0195855															protein SHI RELATED SEQUENCE 1
LOC103637955	Zm00001d045048	0.898881	0.0196371	0.940749	0.0160344													pectinesterase
LOC103633577	Zm00001d022524	-1.60552	0.0197469	-1.64625	0.250429											-2.10324	0.0995289	WUSCHEL-related homeobox 11
LOC103648015	Zm00001d007363	-1.95697	0.0198356			-1.06648	0.246596			-1.3724	0.0296063	-1.468	0.0738402	-1.877	0.00488105	-2.31001	0.00053188	leucine-rich repeat protein 1
LOC100285283	Zm00001d051789	1.40073	0.020056	1.61031	0.00368908													microtubule motor
LOC100384038	Zm00001d031412	-0.730886	0.0204378					-0.620041	0.00598078									Glycerophosphodiester phosphodiesterase GDPDL3
LOC100501270	Zm00001d035841	1.07222	0.021705															uncharacterized LOC100501270
LOC100384018	Zm00001d037155	-0.918963	0.021705													-1.35854	0.0998827	uncharacterized LOC100384018
umc2266	Zm00001d042813	0.622355	0.0217468	0.610364	0.118137													uncharacterized LOC100282930
LOC100283414	Zm00001d002772	1.68365	0.0220255	1.81849	0.00659065							0.91152	0.06003					blue copper protein
LOC100274555	Zm00001d043544	-1.12646	0.0220255			-1.64936	0.000229301			-1.4285	0.104503	-1.23398	0.203377					uncharacterized LOC100274555
CNR02	Zm00001d050899	-1.64542	0.0225002			-1.52634	1.32016e-05	-1.4216	0.00958044	-1.15779	0.000118836	-0.879652	0.203887	-1.07201	0.12511			cell number regulator 2
LOC100285319	Zm00001d006524	0.754971	0.022512	0.670637	0.119351													harpin-induced protein
IDP725	Zm00001d018631	0.654222	0.022531	0.678995	0.0339372													Dirigent protein 11
LOC100278828	Zm00001d041052	0.885773	0.0232889	-6.19283	2.21667e-13	0.873068	0.00884331	-6.05512	2.24196e-16	1.39476	0.000191683	-4.00657	1.15918e-08	1.09981	0.00397088	-4.98242	2.09107e-13	uncharacterized LOC100278828
LOC103632841	Zm00001d020702	-2.06717	0.0233114			-2.43508	0.101457			-1.58286	0.0934526					-2.69725	0.0555815	mitochondrial phosphate carrier protein 3, mitochondrial
LOC103641916	Zm00001d026010	-0.852873	0.0236482	-0.691829	0.0159185											-0.983805	0.0592717	helicase sen1
LOC103647594	Zm00001d006147	3.54561	0.0240638	3.42213	0.0405625					2.55223	0.278697							ankyrin repeat-containing protein
LOC103655155	Zm00001d049258	0.815343	0.0240638	0.824914	0.0317188													uncharacterized LOC103655155
LOC111591359		1.58018	0.0242056	1.40581	0.0852153													protein ALP1-like
LOC103639231	Zm00001d047672	0.926278	0.0243661	1.07399	0.0387933													hypothetical protein
LOC103650760	Zm00001d042134	-2.70638	0.0243665	-1.97472	0.0506885													amino-acid permease BAT1 homolog
LOC100274419	Zm00001d018648	0.759562	0.0246693	0.587517	0.200233													FAD/NAD(P)-binding oxidoreductase family protein
LOC100281764	Zm00001d025437	-1.17847	0.0246798	-0.880305	0.0446254	-0.933119	0.138539	-1.17113	0.0199265			-1.21292	0.0827574					amino acid permease
LOC100281179	Zm00001d051892	0.731182	0.0247328	0.719206	0.0604163													anthocyanin 5-aromatic acyltransferase
gpm592	Zm00001d049954	-0.808964	0.0253061	-0.915419	0.0154223			-0.850739	8.7831e-10							-0.795462	1.56632e-06	Monodehydroascorbate reductase 1 peroxisomal
LOC103627562	Zm00001d017638	1.3846	0.0255874	1.22953	0.0639315							0.680063	0.128424					hypothetical protein
LOC100281661	Zm00001d007167	0.681703	0.0255874	0.883868	0.00119505													CBL-interacting serine/threonine-protein kinase 15
LOC100283727	Zm00001d016896	-0.953525	0.0256256							-0.793339	0.04964							cytokinin-O-glucosyltransferase 2
LOC100193483	Zm00001d010907	0.899264	0.0258811	0.862345	0.0130655													MYB transcription factor
LOC100279995	Zm00001d013716	-0.701277	0.0258811															putative RING zinc finger domain superfamily protein
MFSP	Zm00001d033273	-0.663707	0.0259659															major facilitator superfamily protein
LOC103644195	Zm00001d034501	-0.948992	0.0260233	-0.712647	0.215217													AAA-ATPase ASD mitochondrial
LOC103639296	Zm00001d047775	-2.11317	0.0260233									-2.04708	0.278238					dirigent protein 24
TIDP2999	Zm00001d013644	0.737365	0.0263364	0.75751	0.00196508													5-methyltetrahydropteroyltriglutamate--homocysteine methyltransferase 1
umc1375	Zm00001d018058	0.898284	0.0263671	0.957189	0.0637506													Glutaredoxin family protein
LOC100283652	Zm00001d050837	-0.844377	0.026779	-0.931801	0.0279196													gibberellin receptor GID1L2
gpm852	Zm00001d032230	-2.47583	0.0269188	-2.02206	0.0301102			-1.6939	0.000903093									uncharacterized LOC542156
IDP232	Zm00001d002258	0.599861	0.0278049	0.623664	0.00378404													Aminomethyltransferase
csu131	Zm00001d013406	-1.34246	0.0286256	-0.876343	0.218123													uncharacterized LOC100279712
LOC542195	Zm00001d003379	0.930081	0.0289314															Bet v I allergen
pco138435(368)	Zm00001d029356	-1.55128	0.0290264	-1.76004	2.78521e-11	-1.6706	3.20251e-10	-2.69386	2.03921e-15					-1.37231	0.00144975	-1.33394	3.8639e-05	benzoxazinone synthesis11
mas1	Zm00001d003247	-0.709047	0.0292126													-0.99848	0.00215785	malate synthase 1
LOC100193171	Zm00001d008488	-0.600957	0.0292126															putative protein kinase superfamily protein
LOC100279547	Zm00001d036715	-0.673999	0.0292126			-0.91645	0.000635433	-0.688929	0.0331906							-0.966426	0.260989	transmembrane 9 family protein member 4
LOC100274759	Zm00001d029052	0.873021	0.0295847	0.889079	0.193747													uncharacterized LOC100274759
LOC101027244	Zm00001d038582	-1.23144	0.0298879	-0.723952	0.143701													hypothetical protein
FCL1	Zm00001d013560	1.37637	0.0302919	1.61611	0.0067646			1.06612	0.296627									fused compound leaf 1
geb1	Zm00001d042143	-1.83824	0.0304671			-3.01527	1.63307e-23	-1.87209	2.17344e-06	-1.30126	8.86645e-05	-0.858527	0.0369486	-2.56819	1.78282e-07	-2.8586	3.85366e-30	glucan endo-1,3-beta-glucosidase homolog 1
LOC100191933	Zm00001d002342	0.714027	0.0306282	0.77336	0.0306434													Polygalacturonase QRT3
LOC100285638	Zm00001d032947	-1.16194	0.0307021			-0.879197	0.0925224											chitinase 2
umc2632	Zm00001d025018	-1.0358	0.0307021	-1.31502	0.0506885													Expansin-A11
LOC100277493		1.34829	0.0308228															uncharacterized LOC100277493
LOC100191668	Zm00001d006179	0.724228	0.0308228															RHOMBOID-like protein 3
cl31612_1	Zm00001d040244	-0.976094	0.030878	-0.750556	0.096935	-0.747931	0.000950788	-0.705453	0.00975692									uncharacterized LOC100284129
LOC100281064	Zm00001d015434	-0.664422	0.0313042															B-box zinc finger family protein
LOC100273960	Zm00001d045264	-1.13373	0.0313367	-0.859648	0.266121							-1.5656	0.0454121					GDSL esterase/lipase
LOC103639390	Zm00001d047990	0.639811	0.03161	0.594877	0.113847													probable receptor-like serine/threonine-protein kinase At4g34500
pco089198	Zm00001d022518	0.623296	0.0318084	0.711576	0.0387933							0.650645	0.00600913					Thioredoxin-like 1-1 chloroplastic
TIDP2949	Zm00001d043025	-1.13415	0.0318084			-2.03442	4.74895e-05	-1.502	0.0683874									putative WRKY transcription factor 33
LOC100277743	Zm00001d010840	-0.950501	0.0321941					-1.26609	0.0187269			-1.32881	0.0267348					triacylglycerol lipase-like 1
ra2	Zm00001d039694	-0.914348	0.0322102															ramosa 2
LOC100284518	Zm00001d038910	0.654721	0.0322783															seed maturation protein
LOC100382400	Zm00001d045948	-0.764833	0.0322783			-0.75072	0.0470497											putative MATE efflux family protein
LOC100502353	Zm00001d021746	0.684351	0.032287	0.704479	0.168149													Octicosapeptide/Phox/Bem1p family protein
LOC103646542	Zm00001d003884	-1.21805	0.032287															uncharacterized LOC103646542
LOC103632279	Zm00001d019545	1.18443	0.0324045	1.05398	0.00881528													uncharacterized LOC103632279
LOC103646920	Zm00001d004626	1.25107	0.033138	1.56431	0.0178459			0.948325	3.64482e-10			0.665275	0.220141					probable beta-D-xylosidase 7
cl1856_1	Zm00001d013098	-0.93284	0.0334904	-0.80055	0.0984065			-0.636846	0.0746948			-0.632972	0.157808			-0.860347	0.0292504	uncharacterized LOC542229
LOC100284336	Zm00001d033711	-0.897475	0.0335309	-0.984204	0.219596	-1.03206	0.0976015	-1.21809	0.00278225			-0.935346	0.124221					chemocyanin
LOC103649857	Zm00001d040028	-1.49323	0.0335725	-2.28891	1.29552e-06			-2.26753	3.62803e-14			-1.31108	0.281934			-1.95755	0.0857069	hypothetical protein
LOC109939245	Zm00001d048647	-0.663488	0.0337969															transcription factor MYB108-like
LOC100283756	Zm00001d044039	1.53298	0.0340174	1.74828	0.0364702													wax synthase
LOC103639416	Zm00001d048032	-0.906866	0.0340561															uncharacterized LOC103639416
LOC107403158	Zm00001d003538	0.784893	0.0340718															uncharacterized LOC107403158
LOC100501661	Zm00001d044235	-1.18109	0.0345637			-0.999018	0.0511766	-0.961282	0.108607									uncharacterized LOC100501661
LOC100217032	Zm00001d024382	0.648659	0.0345637															uncharacterized LOC100217032
LOC103626952	Zm00001d016036	0.746129	0.0353021	0.685635	0.0347024													chloroplast processing peptidase
LOC100284679	Zm00001d014204	0.620572	0.0353021															oxidoreductase
LOC100191454	Zm00001d048696	0.703831	0.0353137															uncharacterized LOC100191454
PCO109372	Zm00001d053960	-0.604377	0.0354784	-0.648591	0.188673							1.14946	0.275837			2.71115	1.14043e-06	3-isopropylmalate dehydratase large subunit
LOC100191944	Zm00001d051514	0.595412	0.035765															ABC transporter B family member 2
pco087106a	Zm00001d047896	0.603152	0.0368268															Chorismate synthase chloroplastic
LOC100272946	Zm00001d034839	-0.809088	0.0369982	-0.758561	0.129094							-0.878059	0.0198044					Purple acid phosphatase 15
LOC103626249	Zm00001d014250	-2.08314	0.0372033															protein TIFY 10b
LOC100274054	Zm00001d019994	1.26935	0.0372076	1.3323	2.16161e-05							0.966897	0.0243039					Fasciclin-like arabinogalactan protein 2
LOC100280724	Zm00001d048220	0.829525	0.0381806															protein binding protein
LOC100216695	Zm00001d045598	0.786654	0.0385193	0.644447	0.222948													OSJNBa0089E12.13-like protein
LOC103648227	Zm00001d007773	-1.51784	0.0390214	-1.87008	0.0140849													AAA-ATPase ASD mitochondrial
LOC100283238	Zm00001d028486	1.04729	0.039124															chemocyanin
PER70	Zm00001d022458	-1.68368	0.0393793	-1.66326	0.140816			-2.15971	0.0403893									plasma membrane-bound peroxidase 2b
LOC100501672	Zm00001d045063	-1.15537	0.03948	-1.80411	0.0204077													putative cytochrome P450 superfamily protein
umc2754	Zm00001d037680	-1.10224	0.0399693	-1.04472	0.0379099			-1.14231	0.000254921	-0.633242	0.174926					-0.805756	0.046903	Vegetative storage protein 2
LOC103627487	Zm00001d017425	-1.68763	0.0400057			-1.41724	0.0311352	-1.1309	0.277064									cytochrome b5 isoform A-like
LOC100280927	Zm00001d045463	0.763918	0.0400057	0.873347	0.0417733			0.675166	0.218716									NAM protein
LOC100283968	Zm00001d027341	-1.1605	0.0401263															ATP binding protein
LOC100281637	Zm00001d028973	1.04077	0.0401263	0.943979	0.0967053													lipid binding protein
LOC103634705	Zm00001d008356	0.615262	0.0404397															zinc finger CCCH domain-containing protein 3
pco070301	Zm00001d031677	-0.74987	0.0404461															MtN19-like protein
LOC541728	Zm00001d021761	-1.80862	0.0406998	-1.22155	0.201728													transcription factor MYB39
LOC100284733	Zm00001d046132	-1.51331	0.0412932															VQ motif family protein
LOC103639761	Zm00001d045230	-0.62399	0.0413887															U-box domain-containing protein 70
LOC103638222	Zm00001d045660	1.25257	0.0418648	1.31986	0.0387933													3-ketoacyl-CoA synthase 5
LOC103632171	Zm00001d019303	1.10525	0.0423121	1.02387	0.254562													NDR1/HIN1-like protein 10
LOC100284190	Zm00001d020958	-1.79545	0.0424566	-1.87516	0.126463	-1.90211	0.00620452	-2.03502	0.0217694			-2.50859	0.0141042					dihydroflavonol-4-reductase
LOC103639485	Zm00001d048205	1.18037	0.0424566	0.796304	0.255318													E3 ubiquitin-protein ligase hel2
LOC103632518	Zm00001d019983	-0.735678	0.0428521	-0.79326	0.0132718													brassinosteroid LRR receptor kinase BRL1
LOC100382268	Zm00001d023843	-1.15829	0.0433217			-1.27936	0.0296397	-1.1382	0.112153									Calmodulin-binding protein 60 G
pco088212	Zm00001d032849	-0.715755	0.0434341															uncharacterized LOC100217218
aox1	Zm00001d002436	-0.745903	0.0437779	-0.764813	0.0637727													alternative oxidase 1
LOC100381639	Zm00001d017841	1.69589	0.0438142	1.42544	0.19952													Delta(12)-fatty-acid desaturase
rs1	Zm00001d018742	-0.604186	0.0438497															rough sheath 1
LOC103630549	Zm00001d038581	1.55839	0.0438522	1.82027	0.00412541							1.42969	0.200598					SH3 domain-binding protein 1
LOC103632254	Zm00001d019497	-2.05333	0.0440639	-1.43711	0.162042							-2.61334	0.00250835					alpha-glucosidase 2
LOC103627630	Zm00001d017800	0.767219	0.0444572															uncharacterized LOC103627630
LOC103643706	Zm00001d033271	-2.54794	0.0445694															F-box/LRR-repeat protein At3g48880
LOC103654165	Zm00001d052008	-0.622362	0.0446776															putative clathrin assembly protein At5g35200
LOC100274946	Zm00001d043830	0.660637	0.0455164	0.622935	0.0346301													DUF4228 domain protein
LOC100193618	Zm00001d014455	0.637864	0.0455164					0.67132	0.189546									Remorin family protein
LOC100280240	Zm00001d047761	-0.767409	0.0458787	-0.661092	0.163787													PseuodARR-B transcription factor
IDP871	Zm00001d028012	-0.77809	0.0459664															uncharacterized LOC100281229
LOC100281195	Zm00001d037868	-1.39443	0.045999							-1.02766	0.207074							eukaryotic peptide chain release factor subunit 1-1
LOC103647882	Zm00001d006939	0.771277	0.0460877	0.61515	0.141262													novel plant SNARE 13
LOC100501821	Zm00001d018182	0.723757	0.0466509							1.04414	0.108363							uncharacterized LOC100501821
gst35	Zm00001d048559	-1.59673	0.0467422															glutathione transferase35
LOC103654070	Zm00001d051778	1.40751	0.0467751	1.10678	0.149317													UPF0481 protein At3g47200
LOC100285731	Zm00001d052788	0.959847	0.0470293															WW domain containing protein
LOC109941623	Zm00001d008779	0.59563	0.0475187	0.806215	0.0233085													leucine-rich repeat extensin-like protein 3
LOC100501535	Zm00001d048802	-0.689133	0.0475187															uncharacterized LOC100501535
LOC100282364	Zm00001d002590	1.50953	0.0475187	1.91046	0.00115322													nitrilase-associated protein
LOC100216653	Zm00001d020882	0.593327	0.0475822															uncharacterized LOC100216653
LOC103630342	Zm00001d038151	-0.738581	0.0482479															basic 7S globulin
LOC100501686	Zm00001d046263	-0.795662	0.0483165	-0.693201	0.0100301													Amino acid permease 6
AUX32	Zm00001d013071	0.737591	0.0485536															IAA14 - auxin-responsive Aux/IAA family member
pco137023	Zm00001d027471	0.641397	0.0485924	0.82491	0.015711													Fasciclin-like arabinogalactan protein 10
LOC103646246	Zm00001d003091	-1.4752	0.0493608	-1.32276	0.105213													sialyltransferase-like protein 3
LOC100284641	Zm00001d019400	-1.55162	0.0493608	-1.85595	0.00253466	-0.843319	0.00937148	-1.40312	3.48974e-06	-1.379	0.00283459	-1.5209	0.0470981	-1.93116	2.95891e-05	-1.83427	0.00456583	PVR3-like protein
LOC100191750	Zm00001d036197	-0.97427	0.0495944															transferase
LOC100382321	Zm00001d049103	-0.819177	0.049732	-0.750174	0.0543323													Cysteine/Histidine-rich C1 domain family protein
thi2	Zm00001d044228	1.09053	0.049732	1.2245	0.00127864													thiamine biosynthesis 2
bHLH7	Zm00001d026317	-2.04638	0.049899	-1.82079	0.0950648													putative HLH DNA-binding domain superfamily protein
LOC100384215	Zm00001d003016	0.820341	0.050394	1.07662	0.00265147			0.622722	0.000111135			0.636646	0.211436					phenylalanine ammonia lyase2
LOC100282784	Zm00001d020296	0.887149	0.050394	0.757067	0.190566													ASC1-like protein 1
LOC100273549	Zm00001d023543	0.608251	0.0511426															uncharacterized LOC100273549
HK1a2	Zm00001d051812	-0.903407	0.0512293	-0.837857	0.0690798													histidine kinase
gpm417	Zm00001d008295	0.611716	0.051283															ADP-ribosylation factor A1B
LOC103648157	Zm00001d007603	0.659361	0.0515467															putative disease resistance RPP13-like protein 2
LOC100217152	Zm00001d032788	1.5965	0.0517469	1.68401	0.127756			1.39307	0.0329956									anther-specific proline-rich protein APG
LOC100281181	Zm00001d005823	-1.9404	0.0517826			-2.09912	0.00776669											flavonoid 3-monooxygenase
siaf244694b	Zm00001d042095	-1.60261	0.0528062	-1.43053	0.120423													uncharacterized LOC542633
LOC100501773	Zm00001d023446	0.587494	0.0528062											0.815363	0.20891			B3 domain-containing protein
LOC100275688	Zm00001d035428	0.74736	0.0533154	0.595151	0.139291													uncharacterized LOC100275688
LOC100277269	Zm00001d052173	0.789937	0.0533918	0.689465	0.0182803													uncharacterized LOC100277269
LOC103649526	Zm00001d039245	-0.784065	0.0533918															WRKY transcription factor 6
gst9	Zm00001d048354	0.644407	0.0533918															glutathione transferase 9
LOC100193705	Zm00001d030557	-1.17418	0.0533918	-1.03365	0.0888073					0.613956	0.0402088	1.03919	0.035469					Alanine aminotransferase 2 mitochondrial
LOC103633553	Zm00001d022468	-1.47475	0.0537539	-1.12056	0.245799													replication protein A 70 kDa DNA-binding subunit A
TIDP3440	Zm00001d035297	-0.647896	0.053805															Protein CLT2 chloroplastic
LOC103634748	Zm00001d008449	-1.79406	0.0539071			-1.43705	0.106364											hypothetical protein
LOC103644330	Zm00001d034875	0.678916	0.0542859	0.760795	2.49942e-08													non-specific phospholipase C2
LOC100280143	Zm00001d019256	-1.05757	0.054336															cytokinin-N-glucosyltransferase 1
LOC100381992	Zm00001d045311	-0.755297	0.0552382			-1.03294	5.30345e-05			-1.29759	0.00194073	-0.915221	0.201525			-0.765327	0.0462986	Hydrolase-like protein family
LOC111589223	Zm00001d003567	1.90185	0.0552768															26S proteasome non-ATPase regulatory subunit 11 homolog
LOC100279499	Zm00001d010179	1.36188	0.0553778	1.46796	0.0492346							0.594728	0.162638					uncharacterized LOC100279499
LOC100193845	Zm00001d038741	-2.36403	0.0566202	-4.63616	5.95494e-06													uncharacterized LOC100193845
LOC100275502	Zm00001d043318	-1.28044	0.056685	-1.10067	0.00987822	-1.19497	0.0527125	-1.49614	0.00136475	-1.42117	0.0107418	-0.92634	0.211436			-1.70711	0.000635336	uncharacterized LOC100275502
LOC100283978	Zm00001d038052	1.26337	0.056685	1.42512	0.00550373													lichenase-2
LOC100280781	Zm00001d038740	-1.29401	0.0573386	-1.47273	0.0581665													arabinogalactan protein
LOC100125656	Zm00001d023516	-0.923874	0.057397									0.927214	0.297039					PL3K2
pco060490(525)	Zm00001d046530	-0.989399	0.0576523	-0.640373	0.020876													Tetratricopeptide repeat (TPR)-like superfamily protein
LOC103632221	Zm00001d019398	-1.20678	0.0576773	-0.745284	0.240775			-0.78404	0.00399167									ABC transporter G family member 11
LOC103630101	Zm00001d037666	0.654063	0.0578121															LRR receptor-like serine/threonine-protein kinase GSO1
LOC100286063	Zm00001d033710	-1.81385	0.0580136	-2.24138	0.00306369	-2.19821	0.0987284	-2.59291	0.000510811	-1.99302	0.000118836	-2.35008	4.92042e-06	-1.78903	0.0177698	-3.5546	0.000157417	chemocyanin
aldh5	Zm00001d044340	-1.25999	0.0580352	-1.02407	0.143552													aldehyde dehydrogenase 5
LOC103636550	Zm00001d012499	0.589388	0.0580397															2-oxoglutarate (2OG) and Fe(II)-dependent oxygenase superfamily protein
LOC100273251	Zm00001d002707	-3.36529	0.0586338									2.35672	0.220141					Cis-zeatin O-glucosyltransferase 1
LOC100273801	Zm00001d036770	0.870122	0.0586338	0.781068	0.157645													GDSL esterase/lipase
LOC103626029	Zm00001d013643	0.988495	0.0587718															hypothetical protein
LOC100279368	Zm00001d008850	0.887852	0.0587718	1.08853	0.00974878													Late embryogenesis abundant (LEA) hydroxyproline-rich glycoprotein family
LOC107603301	Zm00001d013038	0.599521	0.0590022															Cupredoxin superfamily protein
LOC103651211	Zm00001d043480	-0.811155	0.0590801					-0.985471	0.277803									proline-rich receptor-like protein kinase PERK2
LOC109941997	Zm00001d009971	-1.06902	0.0598136															protein LATERAL ROOT PRIMORDIUM 1
si687062f01(361)	Zm00001d033552	-0.975751	0.0598642	-1.63717	0.0417733													ATPase 4 plasma membrane-type
LOC100382341	Zm00001d025799	-0.587056	0.0598642															uncharacterized LOC100382341
LOC103649670	Zm00001d039615	-1.05699	0.0601769	-1.29152	0.143701											-1.13496	0.118792	acyl transferase 7
LOC100283982	Zm00001d003271	-0.832696	0.0603949															peptide methionine sulfoxide reductase
LOC103630405	Zm00001d038297	-1.83619	0.0604152	-1.51331	0.255503	-2.31068	0.0130288	-2.6595	0.0228625									protein TRANSPARENT TESTA 1
LOC100282331	Zm00001d021386	-1.97546	0.0604152	-1.87624	0.169793													zinc finger protein 2
cl377_-3	Zm00001d050323	-0.896745	0.0604152	-0.985626	0.0393713													uncharacterized LOC100279427
LOC103627471	Zm00001d017377	0.788403	0.0608029			0.714802	0.118263	0.675433	0.136238									expansin-B16-like
gpm263	Zm00001d033320	-0.680004	0.0608029									-0.601986	0.276056					UDP-glycosyltransferase 91A1
LOC103630312	Zm00001d038092	0.58927	0.0613392															Putative RING zinc finger domain superfamily protein
pco099019	Zm00001d020794	0.773239	0.0627163	0.819971	0.00337762													Blue copper protein
pco114187(763)	Zm00001d011468	1.04729	0.0631157	1.06096	0.101521													uncharacterized LOC100277199
LOC100280970	Zm00001d032608	-0.673512	0.0631157															alpha-galactosidase
LOC100382417	Zm00001d008756	0.868053	0.0634438	1.09745	0.0178785							0.801202	0.121994					uncharacterized LOC100382417
LOC100285787	Zm00001d048945	1.04706	0.0637512	1.40838	0.00320324							0.743735	0.0429511					WDL1
LOC103640747	Zm00001d023393	0.826685	0.063897															uncharacterized LOC103640747
LOC107522108	Zm00001d047608	-0.587299	0.063897															Betaine aldehyde dehydrogenase 2 mitochondrial
LOC103641497	Zm00001d031300	0.660651	0.063897	1.41903	0.00609974					0.670232	0.167694	1.28239	0.0338624					probable galactinol--sucrose galactosyltransferase 1
LOC100274214	Zm00001d002284	0.771275	0.063934	0.599311	0.231217													F-box/kelch-repeat protein
LOC103638604	Zm00001d046318	-1.30482	0.063934			-3.54038	6.62667e-08	-2.09268	0.00211506	-1.26434	0.253545	-1.23393	0.0349312	-2.04882	0.249484	-2.2862	0.0309324	berberine bridge enzyme-like 18
LOC103647886	Zm00001d006947	-1.74782	0.0650605					-2.72746	0.053181					-2.81856	0.147331	-2.04775	0.0995289	cytochrome P450 709B1
LOC103645626	Zm00001d035352	-1.07158	0.0658931	-0.724834	0.241423													uncharacterized LOC103645626
LOC103651040	Zm00001d042955	0.949075	0.0659534							0.832353	0.0623963							protein NETWORKED 2A
LOC100277980	Zm00001d023804	0.748554	0.0661929															uncharacterized LOC100277980
LOC100193331	Zm00001d033180	0.740867	0.0665044	0.678322	0.147868													putative cytochrome P450 superfamily protein
LOC100191955	Zm00001d035056	-0.685801	0.0667941	-0.671502	0.103047													HXXXD-type acyl-transferase family protein
LOC103628799	Zm00001d017567	1.01354	0.0675264	0.832616	0.030623													ruBisCO large subunit-binding protein subunit beta, chloroplastic
LOC100281511	Zm00001d038048	0.714287	0.0675264															CBL-interacting serine/threonine-protein kinase 15
gpm236	Zm00001d040660	-0.905972	0.0677392															uncharacterized LOC100280899
LOC100216859	Zm00001d003707	-1.05084	0.0677791	-1.08981	0.0990342					-1.08188	0.0792033	-1.06902	0.217784					Peroxidase 72
LOC103627571	Zm00001d017666	-1.14387	0.0680727	-1.51876	0.0257019			-0.78537	0.222002			-1.14258	0.0264947					protein NRT1/ PTR FAMILY 7.2
LOC100286192	Zm00001d025299	0.989728	0.06831	0.87307	0.168867													extensin
LOC103631566	Zm00001d039639	1.3731	0.0685162															BTB/POZ domain-containing protein NPY2
LOC100283282	Zm00001d017204	-0.752557	0.068549	-0.964359	0.190241													adenine phosphoribosyltransferase 2
LOC103638155	Zm00001d045515	0.770219	0.068549	1.25347	0.00204006													probable receptor-like protein kinase At2g21480
LOC100275398	Zm00001d039058	0.877859	0.0687266	1.00408	0.0872587													uncharacterized LOC100275398
LOC100381972	Zm00001d012514	0.603238	0.0688034															uncharacterized LOC100381972
LOC100281436	Zm00001d014804	-0.947975	0.068974			-0.788954	0.0972588											aspartic-type endopeptidase/ pepsin A
LOC100283745	Zm00001d031913	0.591602	0.0690222															nodulin-like protein 5NG4
LOC103651536	Zm00001d044316	1.03038	0.0691697															uncharacterized LOC103651536
opr1	Zm00001d044908	-1.59563	0.0694933			-2.26989	3.59719e-06	-2.5608	9.13803e-07			-1.64612	0.0244546	-2.23293	0.0177698	-2.57555	0.00132428	12-oxo-phytodienoic acid reductase 1
LOC100272901	Zm00001d031813	-1.37694	0.0701496			-2.65407	0.00015986	-2.47604	0.000754662	-2.55101	0.0087901	-1.72396	0.117698					Patatin-like protein 2
LOC100191783	Zm00001d052435	-0.879521	0.0702925	-0.714181	0.230293	-0.799143	0.0841736	-0.688667	0.164434									carbohydrate transporter/ sugar porter/ transporter
LOC100274259	Zm00001d044771	-0.822952	0.0713809															Metalloendoproteinase 5-MMP
LOC100383744	Zm00001d037631	0.656076	0.0714355	0.83907	0.0603881							0.674603	0.0931456			0.943795	0.00958631	uncharacterized LOC100383744
umc1302	Zm00001d009936	-0.852347	0.0719176	-1.10672	0.00993648	-0.844788	0.131724	-0.992434	0.0531777							-0.778824	0.215028	Basic endochitinase A
LOC100273921	Zm00001d038820	-0.639887	0.071954															putative ARF GTPase-activating domain family protein
LOC100280737	Zm00001d032291	0.594717	0.0720185															metal ion binding protein
LOC100280082	Zm00001d022092	-0.787664	0.0724949			-0.667711	0.132011	-0.757346	0.0717811					-0.74147	0.0316025			flavonol 4-sulfotransferase
hsp3	Zm00001d018641	0.721357	0.0729059															heat shock protein 3
LOC100277906	Zm00001d015742	-1.00478	0.0729059	-1.01267	0.28746													uncharacterized LOC100277906
pco137346	Zm00001d005813	-0.845942	0.0729824	-0.98209	0.107094			-0.905233	1.79853e-06									Protein TIFY 10B
LOC109939901	Zm00001d014029	-1.10933	0.0730718	-1.06197	0.267214							-1.39687	0.155016					transcription factor MYB30
LOC103643310	Zm00001d032274	0.601638	0.0731694															Retinol dehydrogenase 13
znod1	Zm00001d045302	0.900144	0.0731694	0.799167	0.13351													nodulation homolog 1
x34.3	Zm00001d051681	1.03127	0.0732926	0.994295	0.20873													alpha-6-galactosyltransferase
LOC100856957	Zm00001d043795	-0.671239	0.0733529	-0.816863	0.143701			-0.822673	0.000111135									glutathione S-transferase GSTU6
TIDP3265	Zm00001d028331	-0.610741	0.0735607															uncharacterized LOC100280934
LOC103642150	Zm00001d026505	-1.01041	0.0738382															BTB/POZ and MATH domain-containing protein 4
LOC103654870	Zm00001d053740	-1.06516	0.0741003	-0.906347	0.291083													Uncharacterized conserved protein UCP015417 vWA
LOC103629472	Zm00001d036142	-1.6815	0.0741053	-1.96283	0.075475													uncharacterized LOC103629472
LOC109945688	Zm00001d049240	-2.53261	0.0749601															alpha carbonic anhydrase 1, chloroplastic
LOC100281657	Zm00001d017247	0.752576	0.0756195	0.650397	0.242252													protein binding protein
LOC103631437	Zm00001d037650	-0.726386	0.0756217	-0.953373	0.0438063							-1.05282	0.0577011					uncharacterized LOC103631437
LOC100216890	Zm00001d025753	-1.95707	0.076536									-1.14031	0.232509			-2.55892	0.0913752	Endochitinase B
LOC103641520	Zm00001d025065	-1.14723	0.0774296	-0.878874	0.144749							-0.771012	0.251594					G-type lectin S-receptor-like serine/threonine-protein kinase SD2-5
LOC100284951	Zm00001d029241	-0.817145	0.0779738	-0.857021	0.0118026			-0.877002	0.158681							-0.954953	0.000870631	flavonoid 3-monooxygenase
LOC100285188	Zm00001d044022	-2.98005	0.0779738															seed maturation protein PM41
LOC100283314	Zm00001d046961	-0.636041	0.0786363															VQ motif family protein
LOC103641323	Zm00001d024681	0.91983	0.0789788															uncharacterized LOC103641323
LOC100275387	Zm00001d052409	-0.721354	0.0792306															DUF309 domain protein
LOC100282429	Zm00001d018485	0.634317	0.0792306															voltage-gated potassium channel beta subunit
csu308	Zm00001d016691	-0.741187	0.0792306			-0.766827	0.240598	-0.740864	0.182055	-0.780995	5.97067e-05			-0.879904	0.0385598			Copper transport protein CCH
LOC103654363	Zm00001d052581	-0.850099	0.0792306	-1.33996	0.0308323													disease resistance protein RPM1
LOC100283743	Zm00001d032768	0.708089	0.0792306															CCT motif family protein
LOC103654485	Zm00001d052874	0.696743	0.0792306	0.649485	0.120636													uncharacterized LOC103654485
LOC111589236	Zm00001d031204	-0.81202	0.0796331															epoxide hydrolase A-like
LOC100282294	Zm00001d016256	-0.757923	0.0799315	-1.14491	0.00259588													meiosis 5
LOC100286258	Zm00001d020008	0.629412	0.080092															indole-3-glycerol phosphate synthase
LOC100282365	Zm00001d006111	-1.85122	0.0810541	-1.72187	0.172446							-1.95322	0.0378789			-2.93083	0.000470574	membrane protein
LOC100217014	Zm00001d024450	-1.16305	0.0819242	-1.17647	0.159448	-1.45554	0.0104057			-1.22957	0.264399							uncharacterized LOC100217014
LOC103628469	Zm00001d015969	0.615709	0.082995	0.667469	0.0733736			0.627848	0.0329956									protein IQ-DOMAIN 1
LOC100280258	Zm00001d012408	1.23636	0.082995	1.57445	0.0111973							0.933603	0.000249078					uncharacterized LOC100280258
LOC103641983	Zm00001d026130	0.843492	0.0833323	0.657827	0.155965													BZIP transcription factor
HSF6	Zm00001d016674	-1.19135	0.083576															heat shock factor protein 2
LOC100383109	Zm00001d032533	1.10468	0.0839547	1.21996	0.0215397							0.63121	0.235118					uncharacterized LOC100383109
LOC103645321	Zm00001d032410	0.664842	0.0842773															glycine-rich cell wall structural protein 1
LOC100304148	Zm00001d049364	0.920285	0.0842773									1.06665	0.11					ethylene-responsive transcription factor 4
LOC100272932	Zm00001d033583	-4.17343	0.0842876	-5.4166	9.41772e-06													germin-like protein 2
LOC103632694	Zm00001d020340	-1.57529	0.0846264															isoflavone 3'-hydroxylase
LOC103634667	Zm00001d008277	1.24814	0.0848345															alanine aminotransferase 2
LOC100384465	Zm00001d026521	-0.611443	0.0849661															Inner membrane protease subunit 1
LOC103639579	Zm00001d048438	1.22496	0.0849661															EPIDERMAL PATTERNING FACTOR-like protein 4
LOC100272409	Zm00001d036647	-2.50446	0.0849735															BTB/POZ and MATH domain-containing protein 2
umc1585	Zm00001d020614	-0.795847	0.0853987	-0.749632	0.0178785	-0.614026	0.208473	-1.06592	0.212534									uncharacterized LOC100384222
LOC100278460		0.665877	0.08597															uncharacterized LOC100278460
LOC100194073	Zm00001d005456	-0.918496	0.08597	-0.804006	0.206611	-1.1119	0.22814											uncharacterized LOC100194073
LOC100383195	Zm00001d052939	-0.678121	0.0860263															OSJNBb0045P24.5-like protein
LOC100279877	Zm00001d044253	-0.607264	0.0862358			-0.619823	0.00908142											putative calmodulin-binding family protein
LOC103642652	Zm00001d024943	-1.31707	0.0862371	-1.33487	0.206148													cytochrome P450 93G1
LOC100384658	Zm00001d043263	-0.688525	0.0863377															Diacylglycerol kinase 5
LOC109945626	Zm00001d053133	-0.778408	0.0871835			-0.721774	0.168801											leucine-rich repeat receptor protein kinase EMS1
LOC103632716	Zm00001d020395	-1.30379	0.0873515	-1.62009	0.00161519					-1.09638	0.124198	-2.1631	0.00176327			-2.06608	0.111299	vacuolar iron transporter 1.2-like
LOC100272739	Zm00001d052532	-1.41925	0.0881654	-1.24354	0.0375016	-1.17773	0.0300403	-0.736431	0.248165					-1.13655	0.144942	-1.80834	1.7947e-06	Major facilitator superfamily protein
LOC100281437	Zm00001d035162	-2.08998	0.0887867			-2.24353	0.0421082	-1.9759	0.0822202	-1.48387	0.121651							LHT1
LOC100284575	Zm00001d042768	-0.598269	0.0887867	-0.699184	0.0511373													hevamine-A
LOC100501776	Zm00001d046423	-1.11038	0.0891601	-0.765471	0.0644387	-0.728873	0.224823											putative lectin-domain receptor-like protein kinase family protein
LOC100272781	Zm00001d002020	-0.747459	0.0892949			-1.05211	0.00125346	-0.796499	0.151408									putative protein kinase superfamily protein
LOC100273268	Zm00001d046743	-0.820971	0.0896143															uncharacterized LOC100273268
LOC100281692	Zm00001d013810	-0.618297	0.0896754															transparent testa 12 protein
LOC100280111	Zm00001d015092	0.893908	0.0904254	1.08953	0.00609974							0.6572	0.197417					uncharacterized LOC100280111
LOC103638214	Zm00001d037336	-2.2841	0.091601	-3.71726	0.0067646													GDSL esterase/lipase At5g37690
LOC103626437	Zm00001d014748	-0.828403	0.0916665													-1.73358	0.0343748	benzyl alcohol O-benzoyltransferase
pco081433(10)	Zm00001d014325	-0.599875	0.0916665															uncharacterized LOC100191836
LOC110774640	Zm00001d003390	-0.835909	0.092318	-0.962983	0.125231							-1.26831	0.0959274					uncharacterized LOC110774640
LOC100382002	Zm00001d020638	-1.44197	0.0924757	-1.11418	0.229922													Protein GAMETE EXPRESSED 1
LOC103630663	Zm00001d038843	-0.686872	0.0926901															probable WRKY transcription factor 50
LOC103650479	Zm00001d041438	-0.93886	0.0932195	-1.04077	0.0631921													protein ROOT HAIR DEFECTIVE 3 homolog 1
LOC100383880	Zm00001d006365	-1.37277	0.0932862															uncharacterized LOC100383880
LOC100273063	Zm00001d008837	-1.10188	0.0932862	-1.49787	0.10596							-1.11234	0.272551			-2.00157	0.0186366	putative cytochrome P450 superfamily protein
LOC100281024	Zm00001d033389	-1.70434	0.0936558	-1.4599	0.0492346													VQ motif family protein
cl16097_1	Zm00001d022390	0.952034	0.0947068	0.911471	0.0781431			0.641523	0.213422									Eukaryotic aspartyl protease family protein
umc2186	Zm00001d001852	0.948583	0.0951929															uncharacterized LOC100286242
LOC100280459	Zm00001d023216	-1.06165	0.0951929	-1.61693	0.0263172					-1.17001	0.203314	-2.14825	0.0012021					agmatine coumaroyltransferase
LOC103636522	Zm00001d012438	0.898421	0.0951929	0.977639	0.0903221							0.913751	0.0120722					ABC transporter G family member 16
LOC103630656	Zm00001d038831	-0.823244	0.0954149	-0.996027	0.0497394							-0.845873	0.0429511					type IV inositol polyphosphate 5-phosphatase 3
LOC103629444	Zm00001d036069	-1.92192	0.0955795	-1.93139	0.267918			-1.2729	0.132946	-0.777685	0.299638							Zinc finger (C3HC4-type RING finger) family protein
cl33564_1a	Zm00001d023225	0.945474	0.0964739	1.08656	0.036576													uncharacterized LOC100278892
an2	Zm00001d029648	-1.25233	0.0978793			-2.6056	0.0836916	-1.49383	0.218716			-1.24183	0.188904	-2.44306	0.0109254	-1.83604	0.225186	kaurene synthase 2
LOC100284161	Zm00001d019936	-0.610757	0.0986236															heavy metal-associated domain containing protein
LOC606477	Zm00001d037289	-1.04114	0.100108	-1.71039	0.0425506													outward rectifying potassium channel 1
LOC100383323	Zm00001d022457	-0.944804	0.100108	-1.29647	2.21667e-13	-1.05225	0.0130288	-1.15234	0.000117705									uncharacterized LOC100383323
LOC100284852	Zm00001d014722	0.691467	0.100126	0.779262	0.00782834							0.598547	0.0217516					glycosyltransferase
HB110	Zm00001d033404	1.07859	0.100382	1.20955	0.0240855													putative knotted-like transcription factor family protein
LOC103645450	Zm00001d033169	-1.46788	0.101155															uncharacterized LOC103645450
LOC100382269	Zm00001d042553	-1.19639	0.101155															Pectin acetylesterase 5
LOC100274484	Zm00001d052054	0.61743	0.102899	0.687737	0.261126													putative HLH DNA-binding domain superfamily protein
LOC103637622	Zm00001d029829	-1.59314	0.102978															U-box domain-containing protein 70
LOC103644185	Zm00001d034467	-1.271	0.103165	-1.65816	0.146024													Transcription factor MYB98
LOC100279743	Zm00001d034546	0.912988	0.103486	0.828403	0.146002													uncharacterized LOC100279743
umc2111	Zm00001d016733	0.659564	0.103996	0.756218	0.0299911													uncharacterized LOC100282844
LOC100275681	Zm00001d037792	-1.15782	0.105178															uncharacterized LOC100275681
AR5	Zm00001d005932	1.30188	0.106351															aldose reductase
LOC103642954	Zm00001d026522	-0.592124	0.107236															oligouridylate-binding protein 1B
LOC103629445	Zm00001d036072	-1.42802	0.107369	-1.84912	0.265387	-1.3726	1.13215e-05	-1.49514	0.00206208	-1.11457	0.0658864	-1.59271	0.143971					uncharacterized LOC103629445
LOC100192038	Zm00001d053757	-1.51869	0.109365	-0.950727	0.273456													apospory-associated protein
LOC103650960	Zm00001d042717	-1.1068	0.109521															ethylene-responsive transcription factor ERF115
LOC103627122	Zm00001d016396	-1.41051	0.110102			-1.64338	0.0702846							1.59805	0.0908629			ABC transporter A family member 10
LOC100280707	Zm00001d042926	-0.752561	0.110336							-0.987721	0.0982604							osmotin-like protein
LOC100857062	Zm00001d025964	-0.720943	0.111743															homeobox-leucine zipper protein HOX22
LOC100502466	Zm00001d004497	0.673117	0.11303															C2H2-like zinc finger protein
LOC100283173	Zm00001d052154	0.640405	0.113275	0.797754	0.0130655													RHC1A
LOC103626014	Zm00001d013596	-0.659796	0.113288															uncharacterized N-acetyltransferase YoaA
LOC103647971	Zm00001d007258	0.687262	0.113622	0.632869	0.216567													probable carboxylesterase 18
LOC100194053	Zm00001d017395	0.665341	0.113622	0.63811	0.0424195													Thylakoid lumenal protein TL20.3 chloroplastic
LOC103653736	Zm00001d051015	-0.609994	0.113622															nicotinamidase 1
LOC103641612	Zm00001d025325	1.6832	0.113633			1.43118	0.19974											desiccation-related protein PCC13-62
umc2681	Zm00001d039240	0.767515	0.114179	0.611518	0.197282													ABA induced plasma membrane protein PM 19
gpm198	Zm00001d029706	-0.78994	0.114328															uncharacterized LOC541848
LOC103648085	Zm00001d007495	0.675804	0.116134															uncharacterized LOC103648085
LOC103644355	Zm00001d034942	0.944504	0.116134															NDR1/HIN1-like protein 2
LOC100381715	Zm00001d053799	0.818308	0.116468	0.751363	0.109528													uncharacterized LOC100381715
LOC100192901	Zm00001d025863	-0.949543	0.117218	-1.84541	0.278175							-2.13534	0.0769957					putative protein of unknown function (DUF640) domain family protein
LOC100285015	Zm00001d053288	1.42242	0.117218	1.55118	0.0257019							1.25234	0.0219352					fasciclin-like arabinogalactan protein 8
LOC100276232	Zm00001d042270	-1.10333	0.117444	-1.54931	0.0346301													Heavy metal transport/detoxification superfamily protein
TIDP3438	Zm00001d030199	-1.10111	0.117444	-1.54073	0.240775			-2.22929	0.00397439									uncharacterized LOC100282431
tua6	Zm00001d021891	0.612858	0.118077															alpha tubulin 6
cl42870_1	Zm00001d021936	-0.751952	0.118208	-0.596885	0.0621079	-0.792406	0.0494572											Putative polyol transporter 1
LOC103647801	Zm00001d022005	0.608968	0.118208															classical arabinogalactan protein 4
LOC100273258	Zm00001d044120	-0.899582	0.118552	-1.1419	0.200235							-0.903228	0.247054					uncharacterized LOC100273258
LOC111589541	Zm00001d039057	0.91198	0.118552	0.976832	0.162544													uncharacterized LOC111589541
si683023f08	Zm00001d031665	0.925284	0.118909															Transcription factor bHLH137
LOC103655794	Zm00001d052474	-1.09329	0.119348															L-arabinokinase
LOC103641825	Zm00001d025804	1.63976	0.119705	1.61131	0.234285													Leucine-rich repeat (LRR) family protein
LOC100286184	Zm00001d044895	0.704219	0.121273															ATPase, coupled to transmembrane movement of substances
LOC103653206	Zm00001d049813	-0.80981	0.121273					-1.10486	0.0459178			-1.12741	0.0931456	-0.861801	0.259122	-1.16565	0.0358439	triacylglycerol lipase 2
ZHD13	Zm00001d020459	0.755117	0.121615	0.871377	0.105815													mini zinc finger 3
LOC100282607	Zm00001d023813	0.600296	0.121615															polygalacturonase
LOC103650549	Zm00001d041596	1.15166	0.121799	1.29357	0.0299911													probable glycerol-3-phosphate acyltransferase 3
pco137705	Zm00001d007045	0.697325	0.122453	0.691765	0.0990463													uncharacterized LOC100283550
LOC103626750	Zm00001d015616	-1.33532	0.122568	-1.45147	0.116934													Leucine zipper protein-like
LOC100281754	Zm00001d004509	-1.24926	0.123492	-2.27132	2.8633e-07													terpene synthase 7
LOC100278223	Zm00001d027449	-0.825307	0.12432															uncharacterized LOC100278223
LOC103647994	Zm00001d007312	-1.71302	0.124492	-2.28609	0.234356			-1.9145	0.0504752							-2.43904	0.0254247	probable apyrase 3
LOC109940736	Zm00001d022233	-0.964111	0.124596															uncharacterized LOC109940736
OPR4	Zm00001d011097	-1.33967	0.124928	-1.74526	0.00901298			-1.07074	0.121445									12-oxo-phytodienoic acid reductase
WRKY97	Zm00001d050247	-1.03878	0.125069	-0.666208	0.291611													WRKY69 - superfamily of TFs having WRKY and zinc finger domains
LOC100280248	Zm00001d011413	-0.889359	0.125878	-0.743655	0.183319			-1.02091	0.0845774			-1.06063	0.0821005					uncharacterized LOC100280248
LOC100276306	Zm00001d044677	0.776596	0.125897	0.787555	0.0910398													uncharacterized LOC100276306
LOC103644071	Zm00001d034190	0.98931	0.126126	1.04567	0.157344													hypothetical protein
xth1	Zm00001d024386	0.898515	0.126126	1.10242	0.0159148							0.628723	0.276056					xyloglucan endo-transglycosylase/hydrolase
LOC100282203	Zm00001d017799	2.17698	0.126238	2.07428	0.210337	2.90597	3.60879e-06	2.31144	0.00076754	3.86392	0.000581123	2.26322	0.230417	3.57425	0.0301282			RNA exonuclease 4
LOC541836	Zm00001d042096	-0.712396	0.126487					-0.598449	0.0796495									glutathione S-transferase GST 21
LOC100216892	Zm00001d037610	-0.597146	0.126759															hypothetical protein
LOC103643232	Zm00001d032047	1.01772	0.126759	1.0466	0.222388													germin-like protein 8-13
LOC100275438	Zm00001d038712	0.724151	0.126759									1.01898	0.202555					uncharacterized LOC100275438
ANAC010	Zm00001d043921	0.945207	0.127678	1.15581	0.0178785													putative NAC domain transcription factor superfamily protein
LOC103639611	Zm00001d048513	-1.78112	0.12785	-1.12741	0.165208													Copper transport protein family
LOC100191582	Zm00001d048416	-1.14704	0.128624			-1.60638	0.237931	-1.87071	0.0332013									uncharacterized LOC100191582
LOC100273206	Zm00001d014463	-0.899618	0.128797	-0.785733	0.161039													early nodulin-like protein 9
pco103560(319)	Zm00001d033455	-1.0314	0.128797			-2.14805	0.000889865			-1.21367	0.000455831	-1.45883	0.0429723	-2.66445	2.28226e-18	-2.77066	0.0021366	Protein P21
pco078370	Zm00001d045269	-0.701851	0.130065	-0.69143	0.102739													uncharacterized LOC100274005
LOC100191201	Zm00001d016588	0.954139	0.130429	1.70708	9.65471e-06	-0.605082	0.234851					0.94238	0.23373			1.20955	0.0187066	glycerophosphodiester phosphodiesterase
LOC100286227	Zm00001d026162	1.27533	0.130803	1.44659	0.0728235													cortical cell-delineating protein
LOC100381914	Zm00001d032307	1.12491	0.131411															hypothetical protein
LOC103634590	Zm00001d028986	-1.20749	0.131411	-1.77991	0.0976637													WUSCHEL-related homeobox 6
umc2393	Zm00001d044839	0.650116	0.132402															Transcription factor PRE3
LOC103639029	Zm00001d047247	0.854053	0.132522	0.841106	0.0172882													E3 ubiquitin-protein ligase synoviolin
LOC100191895	Zm00001d020536	0.73281	0.132522	0.640233	0.146455													Eukaryotic aspartyl protease family protein
LOC103651322	Zm00001d043798	-1.15473	0.133454															LEAF RUST 10 DISEASE-RESISTANCE LOCUS RECEPTOR-LIKE PROTEIN KINASE-like 2.1
pco124760	Zm00001d048131	-0.863176	0.133536	-0.691335	0.270105													putative protein phosphatase 2C 63
LOC111258510	Zm00001d003712	-0.978759	0.134536	-0.926834	0.113076	-0.817317	0.0344705	-0.999512	0.00129684									uncharacterized LOC111258510
LOC109941600	Zm00001d010737	0.796335	0.134536	1.14123	0.104048							0.824333	0.233565					interactor of constitutive active ROPs 4-like
LOC103648032	Zm00001d007395	-1.73488	0.135314	-1.22773	0.2765													probable indole-3-acetic acid-amido synthetase GH3.13
LOC100273397	Zm00001d050815	-1.3342	0.135669															uncharacterized LOC100273397
LOC103644033	Zm00001d034096	-1.75755	0.135776			-2.30565	0.18317							-3.78462	0.0480272	-4.70174	0.0114199	isoflavone 2'-hydroxylase
cl26839_1	Zm00001d019265	1.20928	0.136022			1.55417	0.129605											uncharacterized LOC100384470
LOC103636639	Zm00001d012717	-1.38565	0.136204															potassium channel KAT3
LOC100276465	Zm00001d043773	0.853685	0.136313	0.936516	0.0578324							0.623296	0.0128788					Putative clathrin assembly protein
LOC100286345	Zm00001d021843	-1.76598	0.136674	-1.26182	0.277522													low-molecular-weight cysteine-rich protein LCR70
cl10996_1(617)	Zm00001d010907	0.715206	0.136674	0.727408	0.112816													uncharacterized LOC100272313
LOC103626566	Zm00001d015129	0.613249	0.13688															probable polygalacturonase At1g80170
pco094428	Zm00001d047799	-0.891655	0.137723													-1.16754	0.262309	Heat shock 70 kDa protein 5
LOC103639088	Zm00001d047361	-0.603135	0.138252															uncharacterized LOC103639088
ys1	Zm00001d017429	-1.10212	0.138325															yellow stripe 1
pco117356b	Zm00001d010031	0.645639	0.139113	0.601374	0.20007													PIT1
umc2223	Zm00001d034097	-2.0292	0.139143			-2.63541	0.0520852							-4.68283	0.000533842	-5.02896	0.00213773	uncharacterized LOC100191791
LOC100194034	Zm00001d002898	-1.80003	0.139407	-2.68334	1.58915e-05											-2.74149	0.00776221	Peroxidase 12
bk2	Zm00001d047276	0.92966	0.14157	1.08735	0.0591668													brittle stalk 2
LOC103633148	Zm00001d028307	-0.696566	0.14205			-0.878711	0.0678448											probable inactive poly [ADP-ribose] polymerase SRO3
LOC103650884	Zm00001d042493	-1.21843	0.142689															extensin
LOC100280911	Zm00001d048411	0.765493	0.142819	0.61039	0.242524													metal ion binding protein
LOC100276458	Zm00001d008956	-1.68369	0.142819	-1.81484	0.279842													hypothetical protein
LOC100285530	Zm00001d048991	0.755652	0.144099															CBF-like protein
LOC100281532	Zm00001d051166	-0.799995	0.144263	-0.750781	0.184131											-1.08449	0.221446	phenylalanine ammonia-lyase
LOC100280821	Zm00001d031599	-0.616055	0.145015	-0.779951	0.0591668													proteasome subunit beta type 1
LOC103652211	Zm00001d046202	0.865172	0.145906															uncharacterized LOC103652211
LOC103652749	Zm00001d048772	1.14014	0.145906															Embryogenesis transmembrane protein-like
LOC103647731	Zm00001d006536	-1.2877	0.146305			-1.07938	0.120334											cysteine-rich receptor-like protein kinase 6
pco114073b	Zm00001d016130	0.728334	0.147131	0.790721	0.105815													uncharacterized LOC100193761
si829009d02d	Zm00001d043665	-0.655357	0.148316			-1.15706	0.000284252	-1.03787	0.156346									uncharacterized LOC100275282
pco133091	Zm00001d013003	-0.681339	0.148404					-0.764749	0.0898183									uncharacterized LOC100273092
LOC100278201	Zm00001d004908	-1.33645	0.148446															uncharacterized LOC100278201
LOC100284445	Zm00001d041404	0.673457	0.148675															pectinesterase inhibitor domain containing protein
LOC103646379	Zm00001d003501	-1.01052	0.148696	-0.930843	0.194625													esterase OVCA2
LOC100191720	Zm00001d051934	-0.705247	0.148867									-0.761186	0.296197					5-pentadecatrienyl resorcinol O-methyltransferase
LOC100276392	Zm00001d028485	-0.772808	0.148867	-0.600458	0.238825							-0.814092	0.217784					uncharacterized LOC100276392
LOC100382168	Zm00001d050178	0.756261	0.148867															uncharacterized LOC100382168
hcf60	Zm00001d012353	0.722907	0.150242	0.866534	0.00704044							0.650976	0.283982					high chlorophyll fluorescence60
LOC103640816	Zm00001d023524	-0.783596	0.150534															G-type lectin S-receptor-like serine/threonine-protein kinase At2g19130
LOC103627191	Zm00001d016558	1.04766	0.15158	1.74897	0.034124													anti-sigma-I factor RsgI6
pip2d	Zm00001d017288	0.689059	0.152406	0.594475	0.0814648													plasma membrane intrinsic protein 2
LOC103654383	Zm00001d052613	-1.22329	0.152899	-1.81152	0.022664							-3.66761	0.00477738					5'-3' exoribonuclease 2
LOC100272880	Zm00001d007753	-0.628901	0.15296			-0.756641	0.00874006	-0.645262	0.149867									uncharacterized LOC100272880
LOC103651236	Zm00001d043535	0.705607	0.154599									0.738831	0.254821					hypothetical protein
si605009f09	Zm00001d047696	1.03961	0.155501											-0.975121	0.117362			senescence associated gene 20
cesa10	Zm00001d032776	0.934136	0.155942	1.08212	0.0390271							0.634219	0.0429723					cellulose synthase10
LOC103638495	Zm00001d046153	0.902123	0.156004	1.41089	0.00993648							1.37632	0.0478926					polyadenylate-binding protein-interacting protein 10
LOC103634757	Zm00001d008467	-0.721744	0.156902															rust resistance kinase Lr10
LOC100502080	Zm00001d025771	-0.596728	0.157645	-0.824385	0.20329													uncharacterized LOC100502080
LOC100216857	Zm00001d017912	-0.591082	0.157645			-0.81653	0.0144624	-0.850513	0.0229873									ASC1-like protein 2
LOC100284462	Zm00001d032265	-1.15509	0.157645															WRKY69 - superfamily of TFs having WRKY and zinc finger domains
LOC100275640	Zm00001d040450	-1.0911	0.157645															hypothetical protein
LOC100304272	Zm00001d051329	0.609348	0.158238	0.787397	0.208907							0.830393	0.110362					Vesicle-associated protein 2-1
LOC103633264	Zm00001d021697	-0.878498	0.158693															glucan endo-1,3-beta-glucosidase 13
LOC103633549	Zm00001d022473	-0.926461	0.158693	-1.26772	0.0294804													probable indole-3-acetic acid-amido synthetase GH3.11
LOC103634810	Zm00001d039918	-0.92862	0.158958	-1.18561	0.0219941													L-Ala-D/L-amino acid epimerase
LOC100281734	Zm00001d003209	-0.848253	0.158958			-0.890748	0.218326											ATPase 3
pco096967	Zm00001d025922	-1.21714	0.159228	-1.5516	0.0339372													(+)-neomenthol dehydrogenase
LOC103642827	Zm00001d025823	-1.55286	0.159228	-1.75166	0.244006													transcription factor MYB2
gst5	Zm00001d034356	-0.73213	0.160654	-0.656756	0.174969	-0.74533	0.0264099	-1.08009	6.85213e-07									glutathione transferase 5
LOC103627656	Zm00001d017849	-0.85253	0.161145					-1.16654	0.242759									hypothetical protein
LOC100283072	Zm00001d009247	0.65471	0.161794	0.724257	0.0727394													rapid alkalinization factor 1
LOC100282090	Zm00001d047765	-0.727263	0.162285															IN2-1 protein
LOC100304295	Zm00001d011365	0.671129	0.162285	0.688292	0.217818													uncharacterized LOC100304295
LOC100216697	Zm00001d047753	0.853196	0.162674	0.795943	0.167386													putative RNA-binding protein ARP1
LOC103653470	Zm00001d050400	1.46527	0.162837	1.33525	0.233459			0.960356	0.216275									transcription factor MYB16
LOC109939178	Zm00001d052264	0.671737	0.162942															expansin-A5
LOC103627233	Zm00001d016681	-0.646296	0.162942															PAN domain-containing protein
LOC100381739	Zm00001d017438	-1.01619	0.162942	-0.83867	0.170104													uncharacterized LOC100381739
LOC100285650	Zm00001d040684	-0.833499	0.162942	-1.23074	0.125392							-0.79801	0.171796					carboxylic ester hydrolase
LOC100278339	Zm00001d030735	-1.36883	0.162942															uncharacterized LOC100278339
LOC100283821	Zm00001d030346	0.743257	0.164109															hsp20/alpha crystallin family protein
pco077003	Zm00001d010178	0.585291	0.165003															Protein kinase superfamily protein
LOC103628975	Zm00001d035084	0.734426	0.165003															NAC domain-containing protein 43
LOC100283006	Zm00001d052480	-0.627002	0.165793							-0.625485	0.174926							indole-3-acetate beta-glucosyltransferase
TIDP3648	Zm00001d035246	-0.70384	0.166051	-0.665711	0.168568													uncharacterized LOC100285022
LOC109941322	Zm00001d047125	-1.29326	0.166239															pectin acetylesterase 9
LOC100192638	Zm00001d052261	-0.759546	0.16929															uncharacterized LOC100192638
LOC103630447	Zm00001d038407	0.767368	0.169749	1.16947	0.0356083													Protein NETWORKED 2D
LOC100277789	Zm00001d019474	0.757079	0.170178															uncharacterized LOC100277789
LOC100282381	Zm00001d044224	0.629835	0.170408	0.628135	0.140816													cysteine sulfinate desulfinase/cysteine desulfurase and related enzymes
LOC100273273	Zm00001d026576	-0.828035	0.170593					-0.748755	0.147472									leucine-rich repeat (LRR) family protein
LOC100193196	Zm00001d022259	0.752798	0.171094	0.752931	0.0867823													putative MYB DNA-binding domain superfamily protein
LOC100275577	Zm00001d034085	-0.892996	0.171094	-0.782286	0.0903221													uncharacterized LOC100275577
LOC100276469	Zm00001d050076	-1.27028	0.172038															uncharacterized LOC100276469
WRKY30	Zm00001d034073	-1.20228	0.172534	-0.964374	0.21754							-1.0797	0.283188					putative WRKY DNA-binding domain superfamily protein
LOC100281312	Zm00001d040639	-0.697672	0.172802															RING-H2 finger protein ATL40
LOC100278632	Zm00001d017646	0.625112	0.174001															uncharacterized LOC100278632
LOC100272735	Zm00001d007509	0.837808	0.174001	0.824353	0.188228													putative O-Glycosyl hydrolase superfamily protein
LOC100192633	Zm00001d053165	0.630519	0.174404	0.754518	0.108724													uncharacterized LOC100192633
LOC103649549	Zm00001d039310	-0.640835	0.174764			-0.978067	1.13215e-05											cytochrome P450 71A1
LOC103632803	Zm00001d028230	-1.17523	0.175861			-1.54206	0.0782721	-1.68334	0.0139303									sugar transport protein 13
LOC100382222	Zm00001d004248	-0.610829	0.175949															UDP-glycosyltransferase 85A7
LOC100192011	Zm00001d002687	0.608446	0.176029	0.72982	0.100414													putative cytochrome P450 superfamily protein
LOC100279419	Zm00001d048169	0.692143	0.176813															UPF0496 protein
LOC103627410	Zm00001d017209	1.27686	0.176813	1.40134	0.0151408													filament-like plant protein 7
LOC109945455	Zm00001d048683	-0.676009	0.176813															probable E3 ubiquitin-protein ligase ARI7
LOC103654306	Zm00001d052387	-0.747013	0.176813															uncharacterized LOC103654306
LOC100274597	Zm00001d044095	-1.01126	0.176874	-1.10313	0.112022			-1.12835	0.130297			-0.853786	0.287553			-1.48563	0.126577	carbonic anhydrase
LOC100282743	Zm00001d049303	-1.10089	0.177612									-0.713982	0.252702			-1.34621	0.180141	O-methyltransferase ZRP4
LOC109940345	Zm00001d035249	-2.30601	0.177612															acyl transferase 5
LOC100283216	Zm00001d024105	0.867053	0.177612	0.986484	0.119875													retrotransposon protein SINE subclass
LOC103631387	Zm00001d037387	1.13166	0.177612															DUF679 domain membrane protein 7
LOC100384012	Zm00001d026431	-1.09145	0.177612	-0.811679	0.127756													uncharacterized LOC100384012
LOC100273762	Zm00001d052636	0.727243	0.177747	0.774488	0.0910398													uncharacterized LOC100273762
LOC103628992	Zm00001d035133	-1.4866	0.179414															LRR receptor-like serine/threonine-protein kinase ERECTA
LOC100192570	Zm00001d003012	0.821524	0.179631	0.774461	0.179669													uncharacterized LOC100192570
LOC103631927	Zm00001d018762	0.924548	0.181796	0.871115	0.256157													uncharacterized LOC103631927
LOC100285307	Zm00001d005158	-0.990999	0.182198			-0.994703	0.136499											plant integral membrane protein TIGR01569 containing protein
LOC100278496	Zm00001d032055	0.813009	0.182961	1.06648	0.165331													ferredoxin-related
LOC100285462		-1.21848	0.184048	-1.16272	0.120675													versicolorin reductase
LOC103647520	Zm00001d005973	-1.02638	0.184048															serine carboxypeptidase-like 28
LOC100283080	Zm00001d032223	-0.887539	0.184048															gibberellin 20 oxidase 2
LOC103630723	Zm00001d038992	-1.47371	0.184215	-1.76267	0.0615432													Glyoxal oxidase
LOC100285310	Zm00001d030670	-1.70187	0.184221															calcium binding EF-hand protein
LOC103630449	Zm00001d002384	-0.851787	0.184237															uncharacterized LOC103630449
umc2653	Zm00001d046234	0.71484	0.184443	1.55041	0.147868							1.20305	0.000103306			1.0848	0.0824678	Inositol oxygenase 2
LOC100278542	Zm00001d043333	1.28945	0.185067															uncharacterized LOC100278542
LOC100383123	Zm00001d031911	-0.745389	0.185141	-0.601396	0.210337													uncharacterized LOC100383123
lg4	Zm00001d010948	-0.9116	0.186677															liguleless 4
LOC103629847	Zm00001d037015	-1.18071	0.186677	-1.19649	0.206611													uncharacterized LOC103629847
LOC103630229	Zm00001d037939	-0.819455	0.189295	-1.37462	0.034926							-1.4726	0.0925061					peroxisomal fatty acid beta-oxidation multifunctional protein MFP2
LOC103653664	Zm00001d050840	-1.22016	0.190417	-1.09529	0.207888													RING-H2 finger protein ATL5
LOC103628057	Zm00001d013811	-1.98626	0.190974															protein DETOXIFICATION 40
LOC103625869	Zm00001d013230	-0.867818	0.191071															isoflavone 2'-hydroxylase-like
LOC100502065	Zm00001d005394	0.673577	0.191071	0.679376	0.141113													Fiber protein Fb34
LOC103633255	Zm00001d021683	-1.34534	0.191984															cysteine-rich receptor-like protein kinase 10
LOC103651537	Zm00001d044317	0.798452	0.192263	0.859738	0.184232													actin cytoskeleton-regulatory complex protein pan-1
LOC100278490	Zm00001d051496	0.687264	0.192456															uncharacterized LOC100278490
LOC100279937	Zm00001d021949	-0.688599	0.192542															putative phototropic-resoponsive NPH3 family protein
frk2	Zm00001d035038	0.593606	0.193153															fructokinase 2
LOC100274036	Zm00001d028930	-1.56577	0.193597															putative MYB DNA-binding domain superfamily protein
LOC100382506	Zm00001d045139	0.593746	0.19371															vacuolar proton pump-like protein
LOC100279598	Zm00001d032458	-0.8854	0.194087															putative cytochrome P450 superfamily protein
LOC103632784	Zm00001d020544	-1.16465	0.194686	-1.44131	0.0146588							-1.36149	0.239983					S-adenosylmethionine decarboxylase proenzyme
LOC103640333	Zm00001d047589	0.708917	0.194686															uncharacterized LOC103640333
LOC103655222	Zm00001d049616	-1.45893	0.194863	-2.06341	0.243285													glycerol-3-phosphate 2-O-acyltransferase 6
LOC100281418	Zm00001d053135	-0.861404	0.195858	-0.82201	0.199894	-1.3364	0.0264364	-1.10767	0.225349									protein kinase/ transmembrane receptor protein serine/threonine kinase
LOC103642184	Zm00001d026572	-1.00887	0.196059															probable inactive carboxylesterase Os04g0669700
LOC103649824	Zm00001d039963	-0.631519	0.196616			-0.897209	0.0992323											Protein SAR DEFICIENT 1
LOC100216652	Zm00001d017531	0.704602	0.196741	0.651704	0.0387933													Purine-uracil permease NCS1
LOC103641260	Zm00001d024537	-1.16924	0.201342	-1.60041	0.206148													AT-hook motif nuclear-localized protein 23
LOC100282851	Zm00001d051779	0.720327	0.202081	0.740762	0.0130655							0.717444	0.209423					aspartic proteinase nepenthesin-2
umc2561	Zm00001d028363	0.593097	0.203902	0.708091	0.077052													uncharacterized LOC100280300
LOC103656015	Zm00001d053766	0.651848	0.204488	0.668962	0.0317188													uncharacterized LOC103656015
LOC100283521	Zm00001d033595	-0.944577	0.204769							-0.926621	0.0277011					-1.04095	0.286126	lipid transfer protein
LOC100282350	Zm00001d043242	0.88723	0.205342															early nodulin 20
LOC103642203	Zm00001d026636	0.630167	0.205342	0.60103	0.119902													GDSL esterase/lipase CPRD49
LOC100285577	Zm00001d052336	-1.07558	0.205342	-1.09823	0.248975			-1.96392	0.118137			-1.2296	0.112229					peroxidase 52
LOC100285031	Zm00001d042141	1.20156	0.205342	1.28453	0.0328219													lichenase-2
LOC103626517	Zm00001d014971	0.775871	0.205619															MDIS1-interacting receptor like kinase 1
LOC103630482	Zm00001d038465	-1.05818	0.205952									1.17834	0.177215					Major facilitator superfamily protein
LOC103627158	Zm00001d016492	0.677151	0.205952	0.733925	0.171315													DUF679 domain membrane protein 7
LOC541838	Zm00001d048558	-1.77906	0.20599	-2.2771	0.049469	-1.17663	0.235106	-2.41294	0.000618943			-1.19296	0.175067			-1.51685	0.140025	probable glutathione S-transferase GSTU6
aox3	Zm00001d002434	-1.07346	0.206041			-2.80566	8.72797e-08	-2.43579	0.00311308									alternative oxidase AOX3 precursor
LOC100277398	Zm00001d021073	-0.760991	0.206041	-0.743076	0.0332715													uncharacterized LOC100277398
LOC100283568	Zm00001d047933	1.76445	0.206041															proline-rich protein
LOC103654249	Zm00001d052223	0.617129	0.206145	0.773215	0.126535													hypothetical protein
LOC100285691	Zm00001d043932	0.600141	0.206443															Grx_I1 - glutaredoxin subgroup III
NAC115	Zm00001d049678	0.783366	0.206443	0.756124	0.175335													secondary wall NAC transcription factor 2
cl13598_-2	Zm00001d031971	0.597115	0.206756															uncharacterized LOC100284911
LOC100274124	Zm00001d003059	0.622747	0.210053	1.29087	0.120182							0.759636	0.194757					putative threonine aldolase family protein
LOC100277736	Zm00001d015550	-0.693387	0.210607			-1.0001	0.0516191											uncharacterized LOC100277736
TIDP2910	Zm00001d046745	-1.07643	0.210607			-2.64845	0.000871984			-1.57685	0.137844							uncharacterized LOC100275684
SGR2	Zm00001d021288	0.599214	0.210607															senescence-inducible chloroplast stay-green protein 2
ZCN6	Zm00001d052537	1.16042	0.211423	1.00116	0.189054	-1.36198	0.0976015					1.43234	0.0921236					ZCN6 protein
LOC103638615	Zm00001d046342	-0.617117	0.211423			-1.04006	0.131724					-1.07051	0.0386406					ent-kaurene oxidase 2
LOC103654491	Zm00001d052883	0.616116	0.211423															Zinc finger protein WIP2
LOC109945042	Zm00001d028337	1.39409	0.212787															uncharacterized LOC109945042
LOC103634943	Zm00001d008869	-0.640797	0.213105															homeobox-leucine zipper protein HOX29
LOC103625754	Zm00001d012953	-0.860259	0.213955	-0.645521	0.0903221			-0.901032	0.279149									protein NRT1/ PTR FAMILY 5.6
lac4	Zm00001d042906	1.01971	0.214007	1.54988	0.00924072			0.722739	0.00027074			1.25313	2.15958e-05					laccase-like
LOC100501828	Zm00001d043200	-1.15784	0.214039	-0.846976	0.291914													uncharacterized LOC100501828
LOC103646212	Zm00001d003017	-0.67899	0.214101															adenosine kinase 2
LOC100194015	Zm00001d009118	-0.70418	0.215777															universal stress protein
tip2	Zm00001d011778	-1.85133	0.215777	-3.15885	0.00259588													tonoplast intrinsic protein 2
LOC103631878	Zm00001d018656	-1.52091	0.216174	-2.14208	0.155399													probable WRKY transcription factor 48
LOC103650044	Zm00001d040504	0.676739	0.216404	0.88569	0.0197778													early nodulin-like protein 18
LOC103630821	Zm00001d039216	-0.899726	0.216633															E3 ubiquitin-protein ligase ATL42
LOC103630751	Zm00001d039061	-0.786124	0.217703															probable sodium/metabolite cotransporter BASS4, chloroplastic
LOC100501794	Zm00001d022636	-0.779217	0.21781									-0.709641	0.150687			-1.42176	0.00253051	Major facilitator superfamily protein
cko2	Zm00001d042148	-0.693167	0.21781									-0.710082	0.281389			-0.953561	0.209617	cytokinin oxidase 2
LOC100280337	Zm00001d011513	0.875169	0.21781															uncharacterized LOC100280337
PPCK3	Zm00001d017270	-1.22788	0.21781															phosphoenolpyruvate carboxylase kinase 3
LOC103627636	Zm00001d017814	1.15426	0.218652	1.29881	0.0954391													hypothetical protein
LOC103632652	Zm00001d020261	1.45986	0.219728															L-ascorbate oxidase
LOC100284018	Zm00001d044683	0.978379	0.22019	1.15893	0.0240855													chalcone--flavonone isomerase
cl32678_1b	Zm00001d019698	-0.660206	0.22019			-0.805216	0.000506102											uncharacterized LOC100274378
cl308_1	Zm00001d042814	-1.0256	0.220225	-1.10245	0.143701							-1.389	0.202555					Cytochrome P450 86A1
LOC103643567	Zm00001d032946	-0.921209	0.220573															chitinase 2
LOC100193925	Zm00001d040019	-1.19496	0.22087	-0.958192	0.262871							-1.19901	0.231282					putative MYB DNA-binding domain superfamily protein
LOC100282866	Zm00001d017545	1.03751	0.222065			1.44026	7.08735e-06											cellular retinaldehyde-binding/triple function, C-terminal
LOC100282652	Zm00001d031778	0.810949	0.222065	1.23781	0.256423													carbonic anhydrase
cl8338_1	Zm00001d015844	0.644415	0.222065															uncharacterized LOC100276119
LOC100274961	Zm00001d049178	-0.814879	0.224313	-0.689287	0.286599													uncharacterized LOC100274961
LOC100284183	Zm00001d021168	-1.05586	0.224313			-2.17332	0.018346	-1.81231	0.00423295									indole-3-acetate beta-glucosyltransferase
LOC100281411	Zm00001d014965	0.892488	0.225314	1.01123	0.0793412													glycosyltransferase
LOC100283441	Zm00001d035007	-0.719871	0.225604															organic anion transporter
LOC103636425	Zm00001d012217	0.896423	0.226392															protein DMP7
LOC103654019	Zm00001d051704	-0.880276	0.226439	-0.715996	0.193747	-0.830143	0.286449											putative U-box domain-containing protein 42
LOC103627501	Zm00001d017477	-0.718248	0.226439													-1.08188	0.193142	ethylene-responsive transcription factor ERF038
LOC100193853	Zm00001d018639	0.813666	0.227659	0.779274	0.273154													Pentatricopeptide repeat-containing protein ELI1 chloroplastic
LOC103646925	Zm00001d004635	0.721281	0.227906	0.707288	0.21093													receptor protein kinase-like protein ZAR1
LOC100274267	Zm00001d005936	-1.19247	0.227942															putative RING zinc finger domain superfamily protein
IDP630	Zm00001d033241	-0.798197	0.228741			-1.22729	0.0257561											Cationic amino acid transporter 1
LOC100284545	Zm00001d044110	0.589723	0.228741	0.763157	0.0471296													polygalacturonase
pco096884	Zm00001d050455	-0.700184	0.229822	-1.033	3.89071e-05													uncharacterized LOC100284063
LOC100280540	Zm00001d013873	0.591094	0.230156															actin-2
LOC100278392	Zm00001d026367	0.726331	0.230749	0.600429	0.156242													uncharacterized LOC100278392
LOC100192462	Zm00001d027965	0.668301	0.231262															Aspartyl protease AED3
LOC103647557	Zm00001d006054	0.927389	0.232542															thaumatin-like protein 1
tip2b	Zm00001d017485	-1.18436	0.236674	-1.13884	0.180433													tonoplast intrinsic protein 2
LOC100276922	Zm00001d021720	0.964531	0.237044	1.38056	0.0810886			1.06509	0.189546									uncharacterized LOC100276922
LOC103637798	Zm00001d044763	1.20461	0.237767	1.90753	0.00940501													anthranilate O-methyltransferase 3
LOC100273339	Zm00001d033517	-1.55318	0.237767			-2.00197	0.179723			-1.15289	0.125131	-1.65024	0.00396375			-2.2065	0.0777728	uncharacterized LOC100273339
LOC100381643	Zm00001d032480	0.630006	0.238627															putative actin family protein
LOC100285150	Zm00001d022275	0.709208	0.23994															novel plant SNARE 11
gst7	Zm00001d042104	-1.16392	0.240127			-1.96361	2.16492e-08	-1.46603	0.000147613							-1.17713	0.186889	glutathione transferase 7
EREB68	Zm00001d002620	0.939773	0.241117	1.06292	0.157929													ap2/EREBP transcription factor
LOC103651456	Zm00001d044119	0.658634	0.243639															CBS domain-containing protein CBSX3, mitochondrial
LOC100279718	Zm00001d022368	-1.17537	0.243639	-1.28528	0.217227													uncharacterized LOC100279718
LOC103642052	Zm00001d026298	-0.719541	0.243639															Putative heavy metal transport/detoxification superfamily protein
csu948	Zm00001d025338	0.757903	0.243822	0.892714	0.0221524													hypothetical protein
LOC100383250	Zm00001d012229	0.982752	0.243978															Amino acid permease 6
LOC103636366	Zm00001d012069	0.587145	0.244103			-0.702307	0.152096					0.88619	0.199558					uncharacterized LOC103636366
LOC100280912	Zm00001d015397	-0.672719	0.246555															VQ motif family protein
LOC103642794	Zm00001d031587	-0.720171	0.247085															ubiquitin carboxyl-terminal hydrolase 2
LOC100284757	Zm00001d052818	0.60023	0.24812	0.687569	0.224833													fasciclin-like arabinogalactan protein 10
cesa11	Zm00001d043477	0.882612	0.248843	0.956945	0.0843404													cellulose synthase 11
LOC100382956	Zm00001d046964	-0.641693	0.248886															uncharacterized LOC100382956
LOC103644286	Zm00001d034731	-0.796929	0.249491	-1.18452	0.0277771													short-chain dehydrogenase reductase 3b
LOC103636442	Zm00001d012258	-0.621561	0.2516															hypothetical protein
LOC100273463	Zm00001d012326	-1.70296	0.252457	-1.77822	0.210559													putative cytochrome P450 superfamily protein
LOC109941993	Zm00001d008451	0.719151	0.252457															proline-rich transmembrane protein 1
LOC103646223	Zm00001d003039	0.799134	0.25271	0.723643	0.240232													actin-related protein 2/3 complex subunit 2B
LOC103630397	Zm00001d038282	0.852322	0.25271	0.970156	0.0948945							0.666791	0.00205311					serine/threonine-protein kinase Nek4
LOC100384589	Zm00001d053830	0.719139	0.25271															early nodulin-like protein 9
LOC100273022	Zm00001d007789	-0.629892	0.252804			-0.737496	0.0578211											putative S-locus receptor-like protein kinase family protein
LOC100216847	Zm00001d048515	-0.619893	0.253186															uncharacterized LOC100216847
cl10531_1	Zm00001d052103	0.670972	0.253365	0.765637	0.106868													Pectin lyase-like superfamily protein
pco084743	Zm00001d002278	0.771535	0.253574															uncharacterized LOC100277187
LOC100276872	Zm00001d047901	0.78752	0.253592	0.796551	0.0735544													uncharacterized LOC100276872
LOC103654013	Zm00001d051693	-0.654078	0.253592	-1.40601	0.291812													aspartyl protease family protein
LOC107546758	Zm00001d005658	-0.732025	0.253987															trehalose-6-phosphate phosphatase2
LOC103648678	Zm00001d005366	-0.642951	0.253987															two-component response regulator-like PRR1
LOC100273477	Zm00001d038065	0.599318	0.254695	0.636353	0.101521													Annexin D4
LOC103633076	Zm00001d028286	-0.899904	0.254695	-1.16132	0.0737782													serine/threonine receptor-like kinase NFP
LOC100275415	Zm00001d012325	-0.615527	0.254722															uncharacterized LOC100275415
LOC109941810	Zm00001d000399	0.672986	0.254818	0.587365	0.143248													ruBisCO large subunit-binding protein subunit alpha, chloroplastic
LOC100279120	Zm00001d031465	0.795969	0.254818															uncharacterized LOC100279120
Bk2L7	Zm00001d022082	0.886556	0.255277	0.973855	0.126463													brittle stalk-2-like protein 7
pco076728	Zm00001d039837	0.605788	0.256545															Spermidine hydroxycinnamoyl transferase
LOC100285811	Zm00001d003871	-2.33455	0.257784															AP2 domain containing protein
LOC100383770	Zm00001d025199	0.969113	0.26038	0.686198	0.23603	0.690818	0.0105727											uncharacterized LOC100383770
IDP839	Zm00001d029729	0.645889	0.26038															uncharacterized LOC100384401
LOC103645104	Zm00001d031248	-0.700424	0.261032															formin-like protein 16
LOC111589918	Zm00001d011979	-1.02273	0.26157															omega-hydroxypalmitate O-feruloyl transferase-like
LOC100383654	Zm00001d032570	-0.686982	0.264528	-0.78386	0.242672			-0.821495	0.151127			-0.738702	0.223664					soluble epoxide hydrolase
LOC100384061		0.80202	0.264609	0.97407	0.103717													uncharacterized LOC100384061
LOC100382812	Zm00001d021995	-1.0349	0.264922	-1.31177	0.00196508					-0.918961	0.07827							uncharacterized LOC100382812
LOC101027139	Zm00001d004730	-1.90414	0.265162									-2.25747	0.257906					glycine-rich cell wall structural protein 2 precursor
LOC100281049	Zm00001d025547	-1.88543	0.265162	-1.88015	0.291516													fucosyltransferase 7
LOC100286125	Zm00001d046945	0.787718	0.265201	0.880648	0.0322671													vacuolar sorting receptor 7
LOC100304289	Zm00001d009510	0.682478	0.267108															Eukaryotic aspartyl protease family protein
LOC103626398	Zm00001d014649	-1.23095	0.267108															disease resistance protein RPM1
CL65845_1	Zm00001d050457	-0.689895	0.26721	-0.606735	0.272856													uncharacterized LOC100281472
phyS11	Zm00001d041660	-0.596502	0.26721	-0.792158	0.0980733	-1.07583	0.00734439	-1.08807	0.0200442	-0.625608	0.108909							phytase
LOC103629573	Zm00001d036426	-0.869947	0.26721									-2.08962	0.0794627					protein SHI RELATED SEQUENCE 1
LOC103650883	Zm00001d042492	-1.10267	0.26721	-2.21917	0.159873													AP2-like ethylene-responsive transcription factor BBM2
TIDP9237	Zm00001d048214	-0.710026	0.267774															CHP-rich zinc finger protein-like
LOC100382204	Zm00001d006203	-0.765971	0.267909															putative cytochrome P450 superfamily protein
LOC103649797	Zm00001d039913	-0.852846	0.267909															MADS-box transcription factor 51
LOC100280264	Zm00001d042549	-0.641056	0.270071															TAZ transcription factor
LOC103641518	Zm00001d025059	-0.63887	0.270527	-0.923393	0.124147			-0.991608	0.240662			-0.828598	0.00720454					germin-like protein 8-4
LOC103626905	Zm00001d015964	-1.03084	0.270769	-1.84629	0.0551539													protein DETOXIFICATION 16
LOC100281789	Zm00001d032728	0.857165	0.270769	0.739253	0.262531													acyltransferase
LOC103650987	Zm00001d042801	-0.637991	0.271454	-0.756965	0.149406													GABA transporter 1
LOC103646769	Zm00001d004335	-0.593433	0.272243															ABC transporter G family member 25
hao1	Zm00001d002260	-0.753224	0.275683	-1.11902	0.0663701			-1.00249	0.244597	-0.767802	0.253545	-1.56303	0.00619662					hydroxyacid oxidase 1
LOC100281945	Zm00001d040028	-0.696916	0.275846	-1.11249	4.07932e-05			-1.02272	1.56246e-10			-0.995856	0.238044					Bowman-Birk type wound-induced proteinase inhibitor WIP1
LOC103647179	Zm00001d005124	-2.10874	0.276522															uncharacterized LOC103647179
pco069442(750)	Zm00001d029859	0.805708	0.276522	0.665006	0.128032													uncharacterized LOC100285357
LOC100279398	Zm00001d043965	0.676874	0.276522			0.850226	0.018155			0.806627	0.0282162							uncharacterized LOC100279398
LOC103639780	Zm00001d045279	-1.12151	0.276522	-1.57516	0.143219													ABC transporter C family member 10-like
LOC100501360	Zm00001d015559	-1.00506	0.276522															hypothetical protein
LOC100282996	Zm00001d005671	0.588655	0.276522															ASC1-like protein 1
LOC100275301	Zm00001d026329	0.917304	0.27734					0.831777	0.276649									uncharacterized LOC100275301
CesA12	Zm00001d020531	0.853925	0.27884	1.0223	0.0615432							0.626759	0.0959274					cellulose synthase catalytic subunit 12
LOC100280862	Zm00001d046187	-0.85348	0.279551							-0.705467	0.274106	-0.985912	0.0681853					peroxidase 52
LOC103644122		0.934903	0.279621	1.25315	0.0188318							0.808468	0.193799					vegetative cell wall protein gp1
lac2	Zm00001d038371	0.747865	0.279683	0.946964	0.060363													laccase-like
bHLH104	Zm00001d039764	-1.03633	0.280647	-1.13736	0.193929							-1.56369	0.170628					putative HLH DNA-binding domain superfamily protein
LOC100280845	Zm00001d031556	0.638956	0.280722															AIR12
LOC100191492	Zm00001d028770	0.680441	0.280722	0.811663	0.0490852													putative leucine-rich repeat transmembrane protein kinase family protein
LOC100279407	Zm00001d028797	-0.723562	0.281292															putative laccase family protein
LOC103635445	Zm00001d029286	-0.871186	0.281296															uncharacterized LOC103635445
LOC100285364	Zm00001d007012	0.684812	0.281296	0.673132	0.129427													ribonucleoprotein A
LOC100284367	Zm00001d030317	0.698704	0.281434															hsp20/alpha crystallin family protein
LOC103649565	Zm00001d039351	-1.62701	0.282558	-1.53629	0.185911													hypothetical protein
LOC100382660	Zm00001d024866	0.761169	0.284194															C2H2-type zinc finger family protein
LOC100279967	Zm00001d034369	1.00271	0.28503	1.14746	0.144975							0.996043	0.264728					putative RING zinc finger domain superfamily protein
pco143640b	Zm00001d020903	0.800506	0.286411	0.948815	0.0952506							0.67883	0.143971					Fasciclin-like arabinogalactan protein 7
LOC100502161	Zm00001d042980	-1.48274	0.286535	-2.00729	0.0647072													jasmonate-regulated gene 21
LOC100382923	Zm00001d024489	-1.19549	0.290259															Putative UPF0481 protein
LOC100281280	Zm00001d018618	0.776358	0.290713	0.88478	0.124194													peroxidase 1
LOC100276245	Zm00001d008173	-1.01549	0.290713	-1.17538	0.0915326							0.705016	0.202555					putative class III secretory plant peroxidase family protein
LOC103654889	Zm00001d053815	1.17308	0.2909															Auxin-responsive protein SAUR71
umc2793	Zm00001d040126	0.8484	0.290912	1.0755	0.0815538							0.749011	0.0996166					uncharacterized LOC100275537
LOC103638099	Zm00001d045392	0.864872	0.290912	1.87514	0.0011927					1.47466	0.186998							early nodulin 93
LOC100281912	Zm00001d027900	-0.626426	0.291787			-1.17048	0.120664	-1.15255	0.13361									pnFL-2
pco129536	Zm00001d012635	0.934755	0.294819															uncharacterized LOC100277346
mfsd1	Zm00001d040468	-0.932026	0.295729			-1.03045	0.0739898											major facilitator superfamily defense 1
pip2f	Zm00001d019565	-0.848234	0.296408															plasma membrane intrinsic protein 2
LOC100384069	Zm00001d021946	-0.733526	0.296488															uncharacterized LOC100384069
LOC100192547	Zm00001d046865	-0.636017	0.296596													-0.937287	0.0223566	gl1 protein
LOC100303807	Zm00001d002071	-0.668938	0.296596															DNA topoisomerase 2
LOC103638172	Zm00001d045560	0.896074	0.29757	1.10026	0.111974													transcription factor MYB2
LOC100272870	Zm00001d048903	-1.67355	0.298254					-2.50647	0.00105751			-1.85455	0.167062					Acidic endochitinase
LOC109940907	Zm00001d019122	0.944383	0.298887	1.13205	0.0873436							1.13514	0.0140257					uncharacterized LOC109940907
LOC103626931	Zm00001d053307	-1.21815	0.298911															rop guanine nucleotide exchange factor 10
IDP506	Zm00001d042090	-0.587209	0.299198	-0.622472	0.0205029													uncharacterized LOC732794
ATPP2-B1	Zm00001d051936	0.615143	0.299902	0.731966	0.182308													F-box protein PP2-B10
LOC103636489	Zm00001d012362	-0.622617	0.299902															uncharacterized protein
LOC103638736	Zm00001d046603			-1.58655	0.251298							-1.15024	0.236263					premnaspirodiene oxygenase
LOC100383487	Zm00001d017084			-1.16962	0.0999476							-1.52885	0.0799579					uncharacterized LOC100383487
LOC100279141	Zm00001d042572			1.445	0.0663701													uncharacterized LOC100279141
LOC100384489	Zm00001d005661			0.792692	0.246695													uncharacterized LOC100384489
LOC100281862	Zm00001d028414			0.588446	0.151686													ATP-dependent Clp protease ATP-binding subunit clpA
LOC100501680	Zm00001d036364					-1.33502	0.231469											putative NAC domain transcription factor superfamily protein
LOC100501209	Zm00001d026055			-0.598692	0.261126													uncharacterized LOC100501209
Bx7	Zm00001d049179			-0.952396	0.0886318													O-methyltransferase BX7
LOC100272412	Zm00001d038930			1.11462	0.20067													putative MYB DNA-binding domain superfamily protein
LOC100273779	Zm00001d023673			0.6456	0.104106													sugars will eventually be exported transporter13b
LOC103631951	Zm00001d002617			0.699364	0.150051					0.692684	0.145738							uncharacterized LOC103631951
LOC103632938	Zm00001d020951			-1.00554	0.0581834													AT-hook motif nuclear-localized protein 10
LOC100285285	Zm00001d023213			-1.35451	0.00196508							-1.50546	0.224137					putative cytochrome P450 superfamily protein
LOC100280652	Zm00001d013133			1.13077	0.057825							1.15158	0.126853					verprolin
LOC100272724	Zm00001d042125			0.768809	0.131656													Cytosolic sulfotransferase 17
pco144375b	Zm00001d026287			0.791988	0.125347													UDP-N-acetylglucosamine diphosphorylase
LOC103629801	Zm00001d036933			-1.49372	0.077052													aldehyde dehydrogenase family 2 member C4
LOC100278711	Zm00001d052208			1.03834	0.0299911													EPIDERMAL PATTERNING FACTOR-like protein 1
LOC100273865	Zm00001d008592			-1.1095	0.257987													Putative lipid phosphate phosphatase 3 chloroplastic
LOC100285321	Zm00001d043528			1.16618	0.0428564													pathogen-related protein
LOC100192463	Zm00001d053068													-0.970348	0.164779	-0.956807	0.262309	uncharacterized LOC100192463
cl20570_1(540)	Zm00001d041663											-1.88002	0.279297					uncharacterized LOC100280615
LOC103652748	Zm00001d048770											-1.08192	0.220141					probable stress-associated endoplasmic reticulum protein
LOC100284564	Zm00001d036107			0.632371	0.226007													acid phosphatase 1
LOC100194000	Zm00001d013232			-1.6747	0.218906							-1.63648	0.169732					putative HLH DNA-binding domain superfamily protein
LOC100192457	Zm00001d027925			-0.709173	0.209106							-0.912226	0.227047	0.970085	0.141733			putative AP2/EREBP transcription factor superfamily protein
LOC103640860	Zm00001d023617			3.39108	0.216515	-4.25027	2.58677e-13	-2.34852	0.000619362	-3.10557	5.79808e-07	-2.48972	0.000277273	-4.089	0.000174977	-3.98494	5.01348e-08	laccase-25-like
LOC100279887	Zm00001d010521			1.18952	0.022064							0.99289	0.14972					uncharacterized LOC100279887
LOC100278380	Zm00001d025803			1.70844	0.0176724							0.835915	0.2601					uncharacterized LOC100278380
LOC103641414	Zm00001d024900							-1.24138	0.0581403									hypothetical protein
LOC111589769	Zm00001d021734			0.940532	0.200235													pentatricopeptide repeat-containing protein At4g18975, chloroplastic-like
LOC103638128	Zm00001d045458			-0.929808	0.0485076													Protein EXORDIUM-like 3
LOC100191623	Zm00001d005859			0.632446	0.199986													uncharacterized LOC100191623
LOC100284156	Zm00001d044520			-1.3204	0.259892													protein ABIL1
LOC100280701	Zm00001d019956			0.625446	0.069136													FLU
LOC100272865	Zm00001d013720							-2.79382	0.0173358	-1.70064	0.0187474	-3.1695	0.00913984			-3.53687	0.00535407	uncharacterized LOC100272865
LOC103629778	Zm00001d036889			0.88218	0.288231													ethylene-responsive transcription factor WIN1
LOC100277448	Zm00001d053410			-0.621057	0.245935							-0.78496	0.187033					hypothetical protein
pco070211	Zm00001d037061			0.878553	0.0108345													Peroxidase 64
LOC100383966	Zm00001d053143			-1.12686	0.212652													uncharacterized LOC100383966
LOC103632209	Zm00001d028089			0.666321	0.159852													formin-like protein 8
LOC109940179	Zm00001d036704			-1.03691	0.111921													probable histidine kinase 1
LOC103643710	Zm00001d033279			1.45772	0.0317188							0.947241	0.0703954					leucine-rich repeat extensin-like protein 6
LOC103634496	Zm00001d028751			1.01374	0.0689883							0.70162	0.18178					protein trichome birefringence-like 28
LOC100193647	Zm00001d034725											0.889658	0.279297					Haloacid dehalogenase-like hydrolase (HAD) superfamily protein
cl7796_1	Zm00001d012167			0.768753	0.107359													uncharacterized LOC100286093
LOC103651051	Zm00001d043011			-1.4823	0.0761931													protein G1-like7
LOC100281817	Zm00001d003191			-2.49778	0.0565764													endochitinase A
LOC100273028	Zm00001d037336			-2.26922	0.201674													anther-specific proline-rich protein APG
saf1	Zm00001d028693					-1.0484	0.000137381	-0.907068	0.0498372					-1.16572	0.049988			safener induced 1
LOC103652957	Zm00001d049290			1.77199	0.134874							2.14135	0.145368					Beta-13-N-Acetylglucosaminyltransferase family protein
LOC100273950	Zm00001d029921			1.30683	0.0212811													putative DUF566 domain containing family protein
LOC100281551	Zm00001d042905			1.39245	0.206743							1.1442	3.34357e-06					L-ascorbate oxidase
LOC100278584	Zm00001d015975			-1.0263	0.175859													uncharacterized LOC100278584
LOC100285217	Zm00001d020136			0.820468	0.0582144							0.674881	0.0101291					WRKY74 - superfamily of TFs having WRKY and zinc finger domains
LOC103647435	Zm00001d020531			0.85975	0.0920234							0.590052	0.0349312					cellulose synthase A catalytic subunit 9 [UDP-forming]
LOC100281106	Zm00001d035999			0.587915	0.197282													protein binding protein
LOC103641492	Zm00001d009037			-0.615507	0.250147													ABC transporter G family member 48
LOC100284714	Zm00001d051503			0.939833	0.146002													pectinesterase inhibitor 12
LOC100282766	Zm00001d003086			1.14864	0.172681							0.741701	0.150935					aldo-keto reductase/ oxidoreductase
LOC100286204	Zm00001d026163													2.84266	5.15924e-05			cortical cell-delineating protein
LOC103626199	Zm00001d014126			-0.691534	0.0177446													UDP-glycosyltransferase 86A1
LOC100278069	Zm00001d016083			1.17117	0.0182803													hypothetical protein
LOC100285817	Zm00001d007827					-1.43614	5.67248e-05	-1.07482	0.0104942									early light-induced protein
LOC103638978	Zm00001d014114			1.27773	0.0193822	-0.956466	0.237931					1.19713	0.0427315			1.28288	0.109964	uncharacterized LOC103638978
LOC103647967	Zm00001d007251			-1.67068	0.0180216							-1.26696	0.239983					adenine/guanine permease AZG2
gpm91	Zm00001d023242			-0.633584	0.212781													uncharacterized LOC541632
LOC100279620	Zm00001d025333			-0.662	0.069136			-0.586087	0.0332013									Arogenate dehydratase/prephenate dehydratase 6 chloroplastic
LOC100278276	Zm00001d020443			-0.78318	0.172929													hypothetical protein
LOC100279585	Zm00001d051005			-0.79944	0.145749													uncharacterized LOC100279585
LOC100216644	Zm00001d007952			-1.63367	0.0569152													Peroxidase 73
LOC100284758	Zm00001d009084					-0.730967	0.250065											embryonic abundant protein-like
LOC100272240	Zm00001d031344			0.72611	0.260607													uncharacterized LOC100272240
LOC103651039	Zm00001d042954											-0.594794	0.212585					histone H4
LOC103634999	Zm00001d008983			-0.96585	0.225807													P-loop containing nucleoside triphosphate hydrolase superfamily protein
LOC103636409	Zm00001d012175			-0.791328	0.0821557													pectin acetylesterase 5
LOC100284818	Zm00001d024522			-1.06137	0.25726													DNA binding like
LOC100384734				1.04648	0.00993648													proline-rich family protein
LOC100282063	Zm00001d019312			-0.666728	0.111974													jasmonate-induced protein
ZAR1	Zm00001d025490			-1.19494	0.183268													ARGOS1
LOC100283600	Zm00001d008198			-1.54829	0.125466													myb-related transcription activator
HRGP				-0.70334	0.108411													extensin
LOC100273967	Zm00001d006297			0.855027	0.194736													putative S-locus receptor-like protein kinase family protein
LOC100278463	Zm00001d024324							1.69752	0.298865			1.42165	0.211632					ethylene-responsive transcription factor ERF098
LOC103629867	Zm00001d037095											0.991917	0.277001					RING-H2 finger protein ATL3
LOC100192844	Zm00001d031261			0.9838	0.129427			0.919653	0.262277									uncharacterized LOC100192844
LOC103642019	Zm00001d026218			-1.26257	0.257984													probable WRKY transcription factor 35
LOC100216976	Zm00001d030338			-1.96288	0.226468													uncharacterized LOC100216976
LOC100273398	Zm00001d035542							-0.826448	0.202589									glycine/proline-rich family protein
LOC100285292	Zm00001d032971			1.72803	0.00137578													transparent testa 12 protein
LOC100192736	Zm00001d011470			1.04793	0.131228													Zinc finger CCCH domain-containing protein 14
LOC100275283	Zm00001d001989			-0.74997	0.018001													hypothetical protein
LOC109941160	Zm00001d005945							0.661102	0.120526									glycine-rich protein DOT1-like
LOC100283728	Zm00001d011669							0.609332	0.168445									myb-related protein Hv33
LOC103648298														1.40114	0.130624	1.77886	0.156133	uncharacterized LOC103648298
LOC103646883	Zm00001d004534			-2.11219	0.179625													AAA-ATPase ASD, mitochondrial
LOC100285633	Zm00001d007616			-1.84011	0.23603							-1.57429	0.234712					patatin T5
LOC100285535	Zm00001d040297			0.832891	0.0637727							0.614326	0.165831					uncharacterized LOC100285535
LOC103629360	Zm00001d035865			-0.748058	0.280731			-1.19274	0.174019									HXXXD-type acyl-transferase family protein
LOC103654971	Zm00001d054010			0.766462	0.144749													uncharacterized LOC103654971
LOC109943750	Zm00001d032481			-1.00301	0.230474													protein RESPONSE TO LOW SULFUR 3
LOC103634742	Zm00001d008435			-1.03816	0.146024													beta-glucosidase 1
LOC103636633	Zm00001d012700			1.08661	0.131656													protein enabled homolog
LOC100382412	Zm00001d010385			-1.13798	0.0902543													Protein UPSTREAM OF FLC
LOC103652915	Zm00001d049181			-3.50951	0.0177446													TRIBOA-glucoside O-methyltransferase BX7-like
TIDP2673	Zm00001d042868			-0.95425	2.69213e-08			-0.949244	0.0290973	0.678193	0.254668							Aldo-keto reductase family 4 member C9
LOC103639139	Zm00001d007484			-0.724059	9.01884e-05													probable nucleolar protein 5-2
LOC100285274	Zm00001d008898			-0.738123	9.14943e-05													peroxidase 68
uaz7c01c10	Zm00001d020188			-0.610825	0.000137038													uncharacterized LOC100283446
LOC103647899	Zm00001d022356			2.08704	0.000141205													DEAD-box ATP-dependent RNA helicase 57
si486101g07	Zm00001d006374			-0.606912	0.000154631			-0.593654	0.000177212									uncharacterized LOC100217141
LOC100272233	Zm00001d020264			0.676221	0.000198182							0.704876	0.279507					hypothetical protein
LOC103654541	Zm00001d052981			-0.908349	0.000288687													serine/arginine repetitive matrix protein 1
LOC100275573	Zm00001d020532			0.622803	0.000288687													AUGMIN subunit 8
LOC110120361	Zm00001d008242			-0.732393	0.00039494													uncharacterized LOC110120361
LOC100273767	Zm00001d003800			-0.697319	0.00113765													alpha/beta-Hydrolases superfamily protein
sps1	Zm00001d012036			0.962534	0.00118325					0.690614	0.240369	1.22944	0.0324879					sucrose phosphate synthase 1
LOC103630430	Zm00001d038358			-1.14136	0.00125959													delta-1-pyrroline-5-carboxylate synthase-like
umc2724	Zm00001d017216			-0.714528	0.00192285													Polyribonucleotide nucleotidyltransferase 2 mitochondrial
LOC103641668	Zm00001d051617			1.35569	0.00196508			1.81792	0.000671844	1.82796	6.70028e-10	2.16194	0.000322274			1.98466	0.000501881	uncharacterized LOC103641668
LOC100273283	Zm00001d040705			-1.22209	0.0025202													Peroxidase 64
LOC100280947	Zm00001d019280			-0.766403	0.00256396			-0.750906	0.0105231			-1.18652	0.026977					cytidine/deoxycytidylate deaminase family protein
umc1774	Zm00001d034074			-0.700118	0.00258138													starch phosphorylase1
LOC100286037	Zm00001d044358			-0.657726	0.00280571													regulator of telomere elongation helicase 1
pco091486(738)	Zm00001d024886			-1.13089	0.00281479													uncharacterized LOC100284967
LOC100274065	Zm00001d003982			-0.653734	0.00373577													uncharacterized LOC100274065
LOC103634873	Zm00001d008742			-1.53798	0.00378404													transcriptional corepressor LEUNIG
LOC100502545	Zm00001d021929			-1.11206	0.00400108	-1.01826	0.110543											putative geranylgeranyl pyrophosphate synthase 2
IDP754	Zm00001d020544			-1.84256	0.00426203													uncharacterized LOC100282888
LOC103634689	Zm00001d008326			-1.44435	0.00488183													zinc finger CCCH domain-containing protein 4
LOC100191678	Zm00001d051652			-0.599285	0.00506278													S-adenosyl-L-methionine-dependent methyltransferase superfamily protein
LOC100194205	Zm00001d002759			0.649062	0.00550373											0.719554	0.158512	Nudix hydrolase 8
umc1399	Zm00001d043479			0.939344	0.00684255													Coiled-coil domain-containing protein 25
LOC109944886	Zm00001d011663			-0.58898	0.00695999													phosphatidylinositol/phosphatidylcholine transfer protein SFH6
LOC110017794	Zm00001d045192			-0.719591	0.00772923													uncharacterized LOC110017794
LOC103642054	Zm00001d026300			0.838698	0.0088074			0.884977	0.0456625									protein argonaute 2
LOC100272328	Zm00001d036123			0.729163	0.00940501													nodulin-like protein
LOC100284036	Zm00001d034366			-0.869997	0.00952081													calmodulin binding protein
LOC103626462	Zm00001d014813			-0.808023	0.00993648													serine/threonine-protein kinase ATR
LOC109939243	Zm00001d045391			1.28001	0.00995947													early nodulin-93
LOC103634048	Zm00001d020225			-0.754426	0.0102754													aminopeptidase M1-C
LOC100282492	Zm00001d049692			-1.2913	0.010513													MADS-box transcription factor 26
LOC103641951	Zm00001d002614			-0.667317	0.0107764													SPX domain-containing membrane protein OsI_17046
LOC103641407	Zm00001d024885			-1.08321	0.0118843													Putative WD40-like beta propeller repeat family protein
LOC100273061	Zm00001d009138			-1.92993	0.0130655													uncharacterized LOC100273061
LOC103642006	Zm00001d026195			-0.586903	0.0130655													transducin beta-like protein 3
LOC100274515	Zm00001d046553			0.617676	0.0137194							0.966357	0.200298					uncharacterized LOC100274515
LOC107275235	Zm00001d035195			0.660266	0.013865							0.706869	0.16364					Protein LSD1
LOC103653179	Zm00001d031531			-1.50458	0.0139882													uncharacterized LOC103653179
umc1509	Zm00001d048841			-1.37952	0.0157397													uncharacterized LOC100284823
gpm443	Zm00001d028711			0.738107	0.0157409													uncharacterized LOC100272353
LOC100275817	Zm00001d005654			0.770446	0.0158628							0.592656	0.286517					uncharacterized LOC100275817
LOC100384535	Zm00001d013588			-1.92857	0.0158769													uncharacterized LOC100384535
LOC100383309	Zm00001d001894			-1.83183	0.0163718													hydroxyproline-rich glycoprotein family protein
umc2194	Zm00001d005454			-1.3248	0.0178785													uncharacterized LOC100272711
MYB121	Zm00001d032694			-1.13183	0.0178842													putative MYB DNA-binding domain superfamily protein
LOC100281971	Zm00001d024373			-0.596361	0.0184005													60S ribosomal protein L7-1
LOC100141385	Zm00001d052340			0.871014	0.0184745							0.804253	0.0148154					CBL-interacting protein kinase
LOC100280590	Zm00001d027500			-1.8668	0.0187857													flower-specific gamma-thionin
LOC100304299	Zm00001d024094			-0.826794	0.0188751													Sister chromatid cohesion 1 protein 3
LOC103635755	Zm00001d010507			-1.68208	0.0204512							-1.67658	0.240146					protein G1-like7
LOC100273995	Zm00001d004956			-0.747034	0.020537													uncharacterized LOC100273995
TIDP3699	Zm00001d047351			-0.702826	0.0208334													PLAC8 family protein
gpm923	Zm00001d027277			-0.716082	0.0209534													hypothetical protein
LOC103625915	Zm00001d013357			-1.44467	0.0215397													transcription factor bHLH49
cl18116_1	Zm00001d041606			-0.767027	0.0215799													DNA replication licensing factor MCM7
IDP643	Zm00001d028775			-0.729427	0.0219361													uncharacterized LOC100284511
LOC100191829	Zm00001d020863			-1.92397	0.0223302													DUF2431 domain protein
LOC100383445	Zm00001d043378			-0.951987	0.0229263													CPP transcription factor
LOC100280435	Zm00001d008454			-1.17084	0.0256449													uncharacterized LOC100280435
gpm554	Zm00001d024379			0.792076	0.0257019													Xyloglucan endotransglucosylase/hydrolase protein 2
LOC100193840	Zm00001d015307			1.14329	0.0261692			0.592501	0.0219959			0.867691	0.185033					Protein IRX15-LIKE
LOC103642166	Zm00001d026540			-1.05849	0.0262776													auxin response factor 11
LOC100272594	Zm00001d048741			-0.586433	0.0265687													Nuclear pore complex protein NUP107
LOC606403	Zm00001d028931			0.730908	0.0272129													galactinol synthase 1
LOC110566978	Zm00001d008210			0.785546	0.0272172													uncharacterized LOC110566978
si606074b10b	Zm00001d028205			-0.691483	0.0280859													Mitochondrial substrate carrier family protein
LOC103641899	Zm00001d025979			-1.80142	0.0281571													eukaryotic translation initiation factor 4G
THX38	Zm00001d053178			-0.68018	0.0285995													trihelix transcription factor
LOC103642374	Zm00001d023995			1.02065	0.0289299													uncharacterized LOC103642374
pco070188b	Zm00001d018098			-0.702101	0.0291411													Amidase
LOC100279308	Zm00001d039718			-0.732539	0.0296206													Mini-chromosome maintenance complex-binding protein
LOC103640678	Zm00001d023279			-0.888308	0.0297219													probable inactive serine/threonine-protein kinase bub1
si486090a03	Zm00001d028538			-0.779933	0.0298664													P-loop containing nucleoside triphosphate hydrolase superfamily protein
LOC103653384	Zm00001d050198			-0.604819	0.0299911													endo-1,3-1,4-beta-D-glucanase-like
LOC103630376	Zm00001d038223			-0.8017	0.0299911													Bzip transcription factor-like
LOC100273296	Zm00001d021365			-0.995621	0.0299911													DNA primases
LOC103652672	Zm00001d048608			0.969326	0.0299911							0.912962	0.0839948					protein ALTERED XYLOGLUCAN 4
LOC100277143				1.23761	0.0299911													uncharacterized LOC100277143
LOC103648830	Zm00001d004375			0.813914	0.0306883													uncharacterized LOC103648830
psei2	Zm00001d043175			-0.640135	0.030726			-1.326	3.47757e-06									cystatin 2
LOC103640631	Zm00001d031127			0.758453	0.0316455							0.6992	0.128538					2-aminoethanethiol dioxygenase-like
LOC100277116	Zm00001d042902			-1.46174	0.0316455													uncharacterized LOC100277116
LOC606431	Zm00001d031300			1.2158	0.0316455							1.15134	0.0977314					alkaline alpha galactosidase 3
LOC100282285	Zm00001d016159			-1.11084	0.0317188	-1.24716	1.30012e-05											prefoldin subunit 6
LOC100276367	Zm00001d012718			-0.763959	0.0322711													hypothetical protein
pco062997c	Zm00001d021948			0.59215	0.0328219													putative serine/threonine-protein kinase WNK11
umc1504	Zm00001d040691			0.598124	0.0332197													putative receptor-like protein kinase
LOC100304045	Zm00001d040710			-1.42378	0.0334927													hypothetical protein
LOC100283176	Zm00001d022516			0.707298	0.0335516							0.985441	0.168988					stress responsive protein
LOC100272496	Zm00001d029604			-0.852761	0.0339372													uncharacterized LOC100272496
AGP2	Zm00001d039131			-0.851852	0.0348035													ADP-glucose pyrophosphorylase
pco108558	Zm00001d022071			-0.745055	0.0349368													uncharacterized LOC100284724
LOC100278535	Zm00001d013799			0.61795	0.035301							0.707451	0.277082					uncharacterized LOC100278535
pco123181a	Zm00001d053855			-0.678008	0.0361357													uncharacterized LOC100286229
LOC103643302	Zm00001d032261			-1.24131	0.0362945													Cyclopropane-fatty-acyl-phospholipid synthase
LOC100275408	Zm00001d047441			-0.710442	0.0367963							-0.936297	0.217784					uncharacterized LOC100275408
LOC103653979	Zm00001d051607			-0.607975	0.0370122													heat shock 70 kDa protein 17
LOC103650480	Zm00001d041439			-0.789923	0.0373335													serine/threonine-protein kinase Nek2
LOC103636373	Zm00001d012092			-0.706409	0.0373761													histone deacetylase HDT3-like
LOC103626125	Zm00001d013907			0.897933	0.0379099	-0.940794	0.000149485											non-specific lipid-transfer protein 2P
LOC103646027	Zm00001d002544			-0.633151	0.0381777													Regulator of chromosome condensation (RCC1) family with FYVE zinc finger domain
LOC100276499	Zm00001d044806			-0.67426	0.0381777							-0.664132	0.239983					Serine/threonine-protein kinase WNK (With No Lysine)-related
LOC103639381	Zm00001d047979			-0.882412	0.0384128													anaphase-promoting complex subunit 6
LOC103643664	Zm00001d033158			-1.00863	0.0384128													Transcription factor jumonji (jmjC) domain-containing protein
LOC100276991	Zm00001d048150			0.628287	0.0387551													adenylyl-sulfate kinase
piip1	Zm00001d047115			-2.42242	0.0387785	1.09396	0.131724							3.0115	0.0213564			physical impedance induced protein 1
gpm644	Zm00001d046596			-0.885324	0.0387933													Bifunctional inhibitor/lipid-transfer protein/seed storage 2S albumin superfamily protein
LOC103650295	Zm00001d041236			-0.61728	0.0387933													receptor-like protein kinase HAIKU2
LOC103636392	Zm00001d012131			-0.686128	0.0387933													hypothetical protein
TERT	Zm00001d047451			-1.07884	0.0390622													telomerase reverse transcriptase catalytic subunit
LOC103627285	Zm00001d016817			0.671906	0.0393713													uncharacterized 103627285
LOC100280230	Zm00001d046587			-0.625404	0.0401818													transducin family protein / WD-40 repeat family protein
LOC100383114	Zm00001d039882			0.797385	0.0401889													uncharacterized LOC100383114
LOC103641626	Zm00001d025371			0.974658	0.0403364													NDR1/HIN1-like 1
LOC100283883	Zm00001d031258			0.611739	0.0405625													ribonucleoprotein
LOC103627062	Zm00001d016273			-0.763981	0.0412619													kinesin-like protein KIN-14D
LOC100283217	Zm00001d025654			-1.61925	0.0412619													ATFP4
LOC100501915	Zm00001d050615			-0.754916	0.0431934													Zinc-finger domain of monoamine-oxidase A repressor R1 protein
LOC100272933	Zm00001d037513			0.619058	0.0432868													germin-like protein
LOC111347718	Zm00001d043050			1.1301	0.0434011													uncharacterized LOC111347718
LOC103649926	Zm00001d040213			-0.632535	0.0434011													hypothetical protein
LOC100384551	Zm00001d035764			-0.88318	0.0438063													uncharacterized LOC100384551
LOC103631492	Zm00001d037981			-0.658507	0.0449265													anaphase-promoting complex subunit 1
si618042f05b	Zm00001d024109			-0.745486	0.0449265													Uracil phosphoribosyltransferase
LOC103632028	Zm00001d018977			-0.707841	0.0449265													DNA (cytosine-5)-methyltransferase 1B
LOC103626569	Zm00001d015133			-2.43022	0.0457384													metal transporter NRAT1-like
umc1314	Zm00001d037847			0.600195	0.0471296													uncharacterized LOC100282310
LOC100272967	Zm00001d025864			-0.919773	0.0471296							-0.937945	0.279604					MYB transcription factor
pco131734	Zm00001d052840			0.780699	0.0478157													uncharacterized LOC100286091
LOC109941601	Zm00001d011844			-1.77099	0.0479833							-1.28692	0.124221					uncharacterized LOC109941601
LOC103647491	Zm00001d005910			0.983569	0.0483826							0.776477	0.147031					tuliposide A-converting enzyme 1, chloroplastic
LOC100279349	Zm00001d043155			-0.730407	0.0492346													uncharacterized LOC100279349
LOC100274629	Zm00001d020723			-1.09261	0.0492346							-1.61184	0.224649					uncharacterized LOC100274629
pco063262	Zm00001d015459			0.699813	0.0506885													4-coumarate--CoA ligase 1
SRS7	Zm00001d021285			-1.66314	0.0506885													SRS transcription factor
LOC100278237	Zm00001d048553			0.723567	0.0508453													uncharacterized LOC100278237
LOC100194299	Zm00001d052317			-1.11863	0.0508453													F10K1.23
LOC103646048	Zm00001d002599			-1.0606	0.0510244													putative leucine-rich repeat receptor-like protein kinase family protein
LOC100192739	Zm00001d002970			1.22006	0.0517752													silkless ears1
LOC103650569	Zm00001d041653			-4.2037	0.0517752													S-type anion channel SLAH2
LOC100278444	Zm00001d038961			-0.84972	0.0519179													uncharacterized LOC100278444
LOC100273657	Zm00001d042985			0.630011	0.0519179													BCL-2 binding anthanogene-1
cl59287_1	Zm00001d047746			-0.758682	0.0533892													hypothetical protein
LOC103653335	Zm00001d050104			-0.980028	0.0541256													hypothetical protein
cl426_1a	Zm00001d017502			0.744823	0.0543323							0.824005	0.0178257					uncharacterized LOC100216724
LOC103647183	Zm00001d005140			-0.679789	0.0543323													meiotic nuclear division protein 1 homolog
umc1742	Zm00001d040026			-1.26551	0.0567532													Bowman-Birk type trypsin inhibitor
LOC100280543	Zm00001d044167			-0.836609	0.0569152													ovate protein
LOC103504718	Zm00001d052083			-0.678129	0.0569881													Protein TONSOKU
LOC100382137	Zm00001d020260			-1.30519	0.0575266													Cupredoxin superfamily protein
mlo3	Zm00001d003569			-1.53004	0.057563													barley mlo defense gene homolog 3
cyc2	Zm00001d009011			-0.79496	0.0582144													cyclin 2
LOC103641445	Zm00001d024946			1.11312	0.0590356							0.897166	0.237845					cytochrome P450 93G1
LOC103652891	Zm00001d049129			-3.80978	0.0590356									2.72999	0.0471477			late embryogenesis abundant protein-related / LEA protein-related
LOC100279753	Zm00001d037781			-0.770424	0.059443													uncharacterized LOC100279753
LOC103651003	Zm00001d042837			-0.966982	0.0595649													UPF0503 protein At3g09070, chloroplastic
LOC103650866	Zm00001d042438			-0.868748	0.0595649													proline transporter 1
pco100749b	Zm00001d040202			-0.863063	0.0596807													Charged multivesicular body protein 5
cko1	Zm00001d039520			1.9118	0.0596807													cytokinin oxidase 1
TIDP3765	Zm00001d048299			-0.854931	0.0596807													uncharacterized LOC100278398
LOC109942380	Zm00001d045679			-2.7511	0.0597825													probable acyl-activating enzyme 6
AGA2	Zm00001d037480			1.08442	0.0600592							0.681827	0.238405					alkaline alpha galactosidase 2
LOC100274762	Zm00001d028873			-1.00632	0.0603881							-1.43648	0.281226					uncharacterized LOC100274762
LOC100281730	Zm00001d025674			-0.726354	0.0605615													receptor protein kinase CLAVATA1
bHLH105	Zm00001d020790			-1.6337	0.0608304													bHLH transcription factor
FEN1	Zm00001d038855			-0.634697	0.0609619													Flap endonuclease 1
LOC100282501	Zm00001d013035			-0.740013	0.061889													cycloartenol-C-24-methyltransferase 1
LOC100285617	Zm00001d013943			0.8586	0.061889													FIP1
LOC103630599	Zm00001d038687			0.703208	0.0620836													Beta-arabinofuranosyltransferase RAY1
LOC103639089	Zm00001d047364			0.613812	0.0625487													Pmr5/Cas1p GDSL/SGNH-like acyl-esterase family protein
LOC103625854	Zm00001d013199			1.25419	0.0628185													probable glucuronosyltransferase Os01g0926700
LOC100281904	Zm00001d037681			-2.08207	0.0634444					-0.779295	0.0709045							stem 28 kDa glycoprotein
LOC100283075	Zm00001d023692			-0.687356	0.0637727													selT/selW/selH selenoprotein domain containing protein
LOC100281132	Zm00001d034874			0.655459	0.0639617													uncharacterized LOC100281132
LOC100304366	Zm00001d006255			-0.976887	0.0639715													Pentatricopeptide repeat-containing protein mitochondrial
LOC100191814	Zm00001d048132			-0.586254	0.0639715													mitochondrial ribosomal protein L51/S25/CI-B8 family protein
LOC100193096	Zm00001d008187			0.81633	0.0657522													putative L-cysteine desulfhydrase chloroplastic
LOC103655201	Zm00001d031093			-1.03661	0.0681887													uncharacterized LOC103655201
AY110873	Zm00001d038174			-0.824561	0.0683048													microtubule-associated protein 65-5
LOC100274282	Zm00001d020537			0.586805	0.0698919													opaque endosperm 5
LOC100193748	Zm00001d030230			-1.02695	0.072731													Kinesin-like protein KIN-5D
LOC100192965	Zm00001d030299			-0.645724	0.0727394													Queuine tRNA-ribosyltransferase subunit qtrtd1
LOC100283409	Zm00001d029123			-0.812351	0.0727394													auxin response factor 75
LOC103653563	Zm00001d050612			-0.623181	0.0729827													DNA repair protein RAD50
LOC100274235	Zm00001d007189			-0.606209	0.0729855							-0.822047	0.163102					uncharacterized LOC100274235
LOC100384503	Zm00001d004416			-0.627148	0.0729855													uncharacterized LOC100384503
LOC103633526	Zm00001d022394			-0.977504	0.0729855													pentatricopeptide repeat-containing protein At2g34400
LOC100193425	Zm00001d025687			-0.641715	0.0729855													thyroid receptor-interacting protein 13
LOC103627785	Zm00001d018181			0.791579	0.0730599			-0.647199	0.0323971									flavonol synthase/flavanone 3-hydroxylase
LOC103653516	Zm00001d027882			1.90562	0.0730599													hypothetical protein
LOC100216923	Zm00001d005537			0.730823	0.0733736													uncharacterized LOC100216923
pco116267	Zm00001d034621			0.601988	0.0737714													uncharacterized LOC100272706
Cel24A	Zm00001d015292			0.855918	0.0737808							0.755031	0.157805					cellulase
cl11409_1a	Zm00001d053858			-0.888582	0.0748007													EH domain-containing protein 1
LOC100279673	Zm00001d016182			0.656094	0.0749566													uncharacterized LOC100279673
LOC103637770	Zm00001d030222			-2.33851	0.0752427													glycine-rich protein A3
LOC100273059	Zm00001d053425			0.814594	0.0761931													esterase
LOC103654581	Zm00001d053070			-0.721874	0.0763786													DNA polymerase delta catalytic subunit
LOC103634545	Zm00001d028863			-0.725736	0.077052													uncharacterized protein
LOC103640580	Zm00001d041443			-0.738575	0.077052													protein NETWORKED 1A
LOC100193464	Zm00001d010986			-1.43317	0.077052													uncharacterized LOC100193464
LOC100285133	Zm00001d002154			-0.718032	0.077052							-0.696575	0.18178					double-strand break repair protein MRE11
LOC100284407	Zm00001d010039			-0.794301	0.0770954													cellulase containing protein
LOC100381476	Zm00001d019430			-0.700095	0.0770954													S-adenosylmethionine carrier 1 chloroplastic/mitochondrial
LOC103651251	Zm00001d043598			-0.69854	0.0770954													ABC transporter G family member 38
LOC100275290	Zm00001d005693			0.61208	0.0775112							0.770173	0.261837					uncharacterized LOC100275290
LOC100193234	Zm00001d042665			0.666335	0.077735													Transcription repressor MYB6
LOC103640164	Zm00001d030782			-0.785994	0.0786114													formin-like protein 12
LOC100281536	Zm00001d021736			-1.37831	0.0790931													CSLF3 - cellulose synthase-like family F
LOC103647667	Zm00001d006360			-0.590716	0.0791747													expansin-like A3
LOC109944021				0.609736	0.0793412			0.895555	0.293865			0.719912	0.245636					BCL-6 corepressor-like protein 1
LOC100273350	Zm00001d014532			0.610322	0.0797828													protein IRREGULAR XYLEM 15
EREB94	Zm00001d020043			-1.24777	0.0801677							0.931315	0.224137					putative AP2/EREBP transcription factor superfamily protein
LOC100279094	Zm00001d023654			0.602066	0.0803037													hypothetical protein
cha101	Zm00001d007978			-0.848699	0.0804084													chromatin complex subunit A101
LOC103636683	Zm00001d029580			0.913196	0.0810145							0.99732	0.253066					3-oxo-Delta(4,5)-steroid 5-beta-reductase
LOC100272846	Zm00001d011738			-0.624607	0.0810937													uncharacterized LOC100272846
LOC103636274	Zm00001d011839			-0.619318	0.0811916													protein CLT1, chloroplastic
LOC100383549	Zm00001d019957			-1.54176	0.081401													putative AMP-dependent synthetase and ligase superfamily protein
LOC103629036	Zm00001d035343			0.870312	0.0826658	0.943673	0.103214					0.781401	0.219936					uncharacterized LOC103629036
pco101674a	Zm00001d013447			-0.721103	0.0827739													Pairing protein meu13-like
LOC100193966	Zm00001d015863			-0.92485	0.0835049													Mitotic spindle checkpoint protein BUBR1
LOC100278719	Zm00001d021378			-0.984343	0.0837475													ARM repeat superfamily protein
LOC103646891	Zm00001d004555			1.24844	0.0843404							1.22385	0.110454					cytochrome P450 93G1
LOC100275754	Zm00001d008961			-1.05596	0.0843404													hypothetical protein
AY112073	Zm00001d024676			0.588513	0.0845769							0.979098	0.244481					hypothetical protein
LOC103644260	Zm00001d034672			-1.24024	0.0850017													L-type lectin-domain containing receptor kinase IV.1
LOC100501328	Zm00001d006499			-0.750595	0.0852815													Condensin-2 complex subunit H2
LOC100286374	Zm00001d023269			0.888459	0.0873191													VQ
LOC100502162	Zm00001d035270			1.33133	0.087499													uncharacterized LOC100502162
LOC100280869	Zm00001d048394			-0.733161	0.087499													cyclin-dependent kinases regulatory subunit
LOC103630281	Zm00001d027248			-0.912717	0.087499													uncharacterized LOC103630281
cl15444_1(721)	Zm00001d002115			-0.736111	0.0876759													Microtubule-associated protein RP/EB family member 1B
LOC100191151	Zm00001d042276			0.75733	0.0879896							0.637425	0.229105					uncharacterized LOC100191151
LOC100273483	Zm00001d026017			0.696991	0.0882654													putative MYB DNA-binding domain superfamily protein
LOC103635363	Zm00001d009646			2.45392	0.0882654													DELLA protein GAI-like
LOC100192028	Zm00001d004439			0.997399	0.0882654													uncharacterized LOC100192028
comt	Zm00001d049541			0.695592	0.0883274							0.704604	0.0533079					catechol-O-methyltransferase
LOC103629568	Zm00001d036423			-0.901871	0.0888073													probable methyltransferase PMT27
csu92a	Zm00001d031275			0.858723	0.0899012													DNA glycosylase superfamily protein
LOC100501085	Zm00001d012339			0.675515	0.0899012													uncharacterized LOC100501085
LOC103650405	Zm00001d041055			0.97791	0.0903221													protein LAX PANICLE 2
LOC100282941	Zm00001d054066			0.604798	0.0903221													HGA4
LOC100278798	Zm00001d009487			0.624088	0.0903221							0.668576	0.206464					uncharacterized LOC100278798
LOC100216742				1.80109	0.0903221													uncharacterized LOC100216742
LOC100277702	Zm00001d028947			-0.733544	0.0903221							-1.46261	0.230762					uncharacterized LOC100277702
prcw1	Zm00001d024027			0.591495	0.0903221													proline rich cell wall protein 1
LOC100277261	Zm00001d043972			0.66071	0.0905201													50S ribosomal protein L12, chloroplastic
LOC100382233	Zm00001d043786			0.632332	0.0906457													putative domain of unknown function (DUF827) family
LOC103643479	Zm00001d032745			-1.37574	0.0907014													MDIS1-interacting receptor like kinase 2
CCOAOMT2	Zm00001d045206			0.734753	0.0907044							0.629041	0.220141					caffeoyl-CoA O-methyltransferase 2
LOC100191538	Zm00001d046934			0.693274	0.0910398													hypothetical protein
LOC103642932	Zm00001d031619			0.840451	0.0910398													65-kDa microtubule-associated protein 8
LOC109939403	Zm00001d037810			1.10107	0.0915326													PWI domain-containing protein C825.05c-like
LOC100284517	Zm00001d053103			0.604432	0.0915945													plastid-specific ribosomal protein 6
LOC100283365	Zm00001d024763			0.822884	0.0919084													3-N-debenzoyl-2-deoxytaxol N-benzoyltransferase
LOC100284040	Zm00001d017092			0.60091	0.0919084							0.673521	0.227382					elongation factor Tu
LOC100273663	Zm00001d037644			0.68325	0.0922816													Putative membrane lipoprotein
cl528_-1	Zm00001d018149			0.677747	0.0924948													Cyclin-dependent kinase inhibitor 2
pco106989	Zm00001d043489			-1.09391	0.0947014													uncharacterized LOC100276892
LOC100286191	Zm00001d005964			-1.04891	0.0950648							-1.32087	0.184518					DNA binding protein
LOC103636002	Zm00001d047242			-0.774211	0.0950648													vacuolar cation/proton exchanger 2
LOC100217017	Zm00001d013022			0.778366	0.0959197													(+)-neomenthol dehydrogenase
ae1	Zm00001d053331			-1.32473	0.0962355													ae1 protein
LOC103627774	Zm00001d018151			-0.763104	0.0962532													DNA repair and recombination protein RAD54
LOC100501780	Zm00001d002549			0.674374	0.0968991													hypothetical protein
LOC103640775	Zm00001d023455			0.667929	0.0970397													transcription repressor OFP13
LOC100277421	Zm00001d041518			0.878979	0.0980337							0.726307	0.212378					hypothetical protein
LOC103639472	Zm00001d048166			-1.08867	0.0980733													UPF0496 protein 1
AY110253	Zm00001d049113			0.823765	0.0984065					0.647559	0.269543	1.4601	0.0561852					Senescence-specific cysteine protease SAG12
LOC100193871	Zm00001d025182			-0.706334	0.0990342													Protein XRI1
LOC103630583	Zm00001d038667			-0.728215	0.0991267													uncharacterized protein
lox11	Zm00001d053675			-0.717168	0.0992138							-0.705549	0.155281					lipoxygenase11
LOC100191285	Zm00001d025414			-1.19558	0.100287													hypothetical protein
LOC100194072	Zm00001d021774			0.645633	0.100287													uncharacterized LOC100194072
CCamK	Zm00001d052944			-0.721557	0.101521													calcium/calmodulin dependent protein kinase-like
LOC100284698	Zm00001d024321			-0.668607	0.103047													DNA binding protein
LOC100193350	Zm00001d045567			0.675426	0.103047													uncharacterized LOC100193350
gst41	Zm00001d038192			-1.35096	0.103047													glutathione transferase41
cenH3	Zm00001d038533			-0.86183	0.103826													centromeric histone H3
LOC103652713	Zm00001d048672			-0.842706	0.104048													ATP-dependent DNA helicase Q-like 1
LOC103646867	Zm00001d004509			-1.45583	0.104074	1.79443	0.12453											(+)-germacrene D synthase
LOC103655853	Zm00001d043158			0.713761	0.104106													tubulin beta-1 chain
LOC100284348	Zm00001d003306			0.742176	0.104106							0.638016	0.280552					Bowman-Birk type bran trypsin inhibitor
LOC103644262	Zm00001d034673			0.879504	0.10508													Bowman-Birk type trypsin inhibitor
gpm300	Zm00001d003659			-0.7933	0.105196													uncharacterized LOC100282729
LOC100382841	Zm00001d017251			-0.812504	0.105196													uncharacterized LOC100382841
LOC100193130	Zm00001d036797			-1.62438	0.105196													Non-structural maintenance of chromosomes element 4 homolog A
LOC103649956	Zm00001d040293			-0.656198	0.105196													H/ACA ribonucleoprotein complex subunit 4
LOC100382657	Zm00001d045101			0.785176	0.105196													Cinnamoyl-CoA reductase 1
LOC103633079	Zm00001d021269			-1.26462	0.105196													kinesin-like protein KIN-7J
LOC103644257	Zm00001d034666			-0.618257	0.105815													ribosomal RNA large subunit methyltransferase E
LOC100286177	Zm00001d027361			0.72069	0.10596													ATPP2-A13
pco143001(71)	Zm00001d004208			1.12813	0.106106													uncharacterized LOC100281639
LOC103643840	Zm00001d033592			1.12539	0.106264													premnaspirodiene oxygenase
LOC100273853	Zm00001d052952			-0.768755	0.106868													putative H/ACA ribonucleoprotein complex subunit family protein
LOC100383095	Zm00001d027606			1.15694	0.106868													putative protein of unknown function (DUF594) domain family protein
LOC103642112	Zm00001d026426			-0.606575	0.106868													ABC transporter B family member 19-like
LOC100283989	Zm00001d052493			0.623705	0.106868							0.803507	0.0614416					stem-specific protein TSJT1
LOC103650749	Zm00001d042122			1.00807	0.106875							0.930825	0.187033					cytosolic sulfotransferase 8
LOC100280871	Zm00001d053377			0.652586	0.106881													50S ribosomal protein L21
LOC103640682	Zm00001d023288			0.629388	0.107076													mini zinc finger protein 1
LOC103643732	Zm00001d033315			-0.700957	0.107108													B3 domain-containing protein Os03g0619800
LOC103632700	Zm00001d020355			-0.700673	0.107359													mitogen-activated protein kinase kinase kinase NPK1
LOC100502492	Zm00001d012477			0.785193	0.107749							0.656457	0.0108186	-0.843606	0.17222			putative laccase family protein
LOC100275733	Zm00001d039004			0.898779	0.107768													NAC87 NAC type transcription factor
LOC100384712	Zm00001d043990			-0.898882	0.107822													Calcium-dependent lipid-binding (CaLB domain) family protein
LOC100283289	Zm00001d024691			0.61301	0.107941													uclacyanin-2
LOC100281947	Zm00001d011133			0.755396	0.107963	-0.842532	0.191471	-1.06975	0.00919015									WRKY7 - superfamily of TFs having WRKY and zinc finger domains
tm20	Zm00001d037386			-0.594251	0.108724			-0.724615	0.160653									transmembrane protein20
dnp2	Zm00001d043552			-0.591677	0.108995													diphosphonucleotide phosphatase 2
cl4469_1	Zm00001d032030			0.586085	0.110773													Chaperone protein dnaJ 11 chloroplastic
LOC100502238	Zm00001d002402			1.15071	0.111413													leucine-rich repeat-containing protein 40
LOC107275245	Zm00001d011513			0.697729	0.112022													uncharacterized LOC107275245
LOC100284404	Zm00001d026268			1.11762	0.112529			0.619185	0.0352457									transferase
LOC103641790	Zm00001d025738			-1.13631	0.112816													sister chromatid cohesion 1 protein 2
pco103599b	Zm00001d037728			-1.0587	0.113076													Protein kinase superfamily protein
LOC100382704	Zm00001d019905			-0.810145	0.113076													uncharacterized LOC100382704
LOC103654984	Zm00001d054062			0.615693	0.113076													wall-associated receptor kinase 2
LOC100381930	Zm00001d053150			-0.632736	0.113076													transcription factor LHW
LOC100191816	Zm00001d048736			1.37252	0.113556							1.08582	0.110362					S-alkyl-thiohydroximate lyase SUR1
LOC100502524	Zm00001d008370			-0.888952	0.113847							-1.03423	0.233973					putative geranylgeranyl pyrophosphate synthase 3
umc2357	Zm00001d012480			0.711809	0.113847													uncharacterized LOC103636540
LOC103646851	Zm00001d004446			-1.25276	0.114164							-1.05272	0.217784					uncharacterized LOC103646851
LOC100276184	Zm00001d040210			0.731671	0.116167							0.609639	0.292444					uncharacterized LOC100276184
LOC100283234	Zm00001d028542			0.601769	0.116167													50S ribosomal protein L4
LOC100281689	Zm00001d008634			0.623278	0.1163													gibberellin receptor GID1L2
LOC100193105	Zm00001d021728			-1.21358	0.1167											-1.6502	0.119457	uncharacterized LOC100193105
LOC100280338	Zm00001d014867			-0.709425	0.116987													uncharacterized LOC100280338
LOC103641890	Zm00001d025959			0.596449	0.117185													probable receptor-like protein kinase At4g10390
LOC100284166	Zm00001d012957			-0.634349	0.117822													alpha-expansin 6
LOC100278208	Zm00001d002083			-1.64027	0.118137													uncharacterized LOC100278208
LOC103626426	Zm00001d014728			-1.07744	0.119313													Type 2 DNA topoisomerase 6 subunit B-like
LOC103643915	Zm00001d033794			0.619526	0.119351													65-kDa microtubule-associated protein 6
LOC103627479	Zm00001d017397			0.916196	0.119875	-0.642724	0.0620922											SAUR11-auxin-responsive SAUR family member
LOC103654862	Zm00001d041315			-0.665973	0.119875													pyrophosphate-energized vacuolar membrane proton pump
LOC100285966	Zm00001d035835			-1.81917	0.119881													ethylene response factor 1
LOC100381463	Zm00001d011779			-0.660857	0.120182													transducin family protein / WD-40 repeat family protein
LOC103651244	Zm00001d043581			0.671046	0.120633													subtilisin-like protease SBT5.6
LOC103642314	Zm00001d023662			1.06668	0.120905													ethylene-responsive transcription factor 7
LOC100281666	Zm00001d051130			0.60487	0.120905													oxidoreductase
cl16330_1				-0.662609	0.122055													uncharacterized LOC100192882
LOC100275692	Zm00001d009612			1.21537	0.122484													uncharacterized LOC100275692
LOC100280138	Zm00001d048127			-1.00526	0.122747													cyclin superfamily protein, putative
si606001c09	Zm00001d033465			-0.829233	0.122769													uncharacterized LOC100277799
LOC100284560	Zm00001d003807			-1.84671	0.122769													root cap protein 2
LOC100274492	Zm00001d029391			0.838392	0.123423													uncharacterized LOC100274492
LOC100275740	Zm00001d054087			0.801894	0.123485													hypothetical protein
LOC103632693	Zm00001d020337			-0.743048	0.123665													UDP-glycosyltransferase 90A1
LOC100272992	Zm00001d018184			0.665233	0.123665													uncharacterized LOC100272992
LOC100272892	Zm00001d029922			-0.608366	0.123665													uncharacterized LOC100272892
LOC103631463	Zm00001d009888			-0.612269	0.123855													DNA primase small subunit
yab10	Zm00001d032502			-1.63423	0.124147													yabby homolog10
LOC100274547	Zm00001d022237			0.586896	0.124147													uncharacterized LOC100274547
LOC100191666	Zm00001d014180			-1.44796	0.124236													Flowering locus K homology domain
umc2233	Zm00001d030915			1.133	0.125165													hypothetical protein
LOC103653966	Zm00001d051572			-0.665603	0.125165													ATPase family AAA domain-containing protein 3C
LOC103645672	Zm00001d034330			-1.07772	0.125165													uncharacterized LOC103645672
LOC103637658	Zm00001d029903			-1.40179	0.125347									1.12827	0.000286194			expansin-B3
LOC100282124	Zm00001d040364			-0.65833	0.125392													peroxidase 72
LOC100501706	Zm00001d029011			-0.640613	0.125392													Endoglucanase 25
LOC100274533	Zm00001d028702			0.591645	0.126463							0.851085	0.224137					50S ribosomal protein L10 chloroplastic
pco091453a	Zm00001d028815			-0.607529	0.126725											-1.12281	0.0215211	uncharacterized LOC100284195
LOC103640538	Zm00001d030958			-0.952218	0.12675													TNF receptor-associated factor homolog 1a
LOC103640763	Zm00001d023430			-0.707688	0.127085													endonuclease III homolog 1, chloroplastic
LOC100278628	Zm00001d028465			0.659759	0.127242													uncharacterized LOC100278628
LOC103627474	Zm00001d017387			-0.631227	0.127341													protein SHORTAGE IN CHIASMATA 1
LOC100192834	Zm00001d042293			0.731313	0.127392													uncharacterized LOC100192834
LOC103642039	Zm00001d031449			0.686771	0.127392													probable lipoxygenase 8, chloroplastic
pco091786				-1.77023	0.127399													uncharacterized LOC100278086
LOC103649694	Zm00001d039674			-0.796748	0.127399	-0.755509	0.129259											phosphoenolpyruvate/phosphate translocator 3, chloroplastic
LOC100282942	Zm00001d013199			0.64415	0.128436							0.61994	0.0751875					secondary cell wall-related glycosyltransferase family 47
LOC100191326	Zm00001d002128			0.793419	0.129093							0.849042	0.143971					Shikimate kinase 1 chloroplastic
LOC100501224	Zm00001d049684			-0.840848	0.129325													IQ-domain 18
LOC100285029	Zm00001d002476			0.964061	0.129427													myb-related protein Zm1
LOC103633579	Zm00001d022529			0.868918	0.13063													probable lysophospholipase BODYGUARD 4
LOC100217292	Zm00001d016841			0.916445	0.131059													monooxygenase 1
LOC100276868	Zm00001d049717			-0.651611	0.131424													loricrin-related
LOC100278261	Zm00001d011877			-0.633951	0.132													Protein OSB2 chloroplastic
LOC100284458	Zm00001d052799			-0.687825	0.13357													PHI-1
LOC103633409	Zm00001d022097			-0.640427	0.134242													uncharacterized ATP-dependent helicase YprA
TIDP3357	Zm00001d013495			-0.874605	0.134874													uncharacterized LOC100284874
LOC103627214	Zm00001d051960			-2.02132	0.135302													uncharacterized LOC103627214
LOC103630336	Zm00001d038137			1.06252	0.135387													germin-like protein 1-4
cl146_1	Zm00001d013109			-0.665925	0.135387													calcium-dependent protein kinase 10
LOC100191817	Zm00001d017453			-1.18587	0.135464													Putative glycerol-3-phosphate transporter 4
LOC100277115	Zm00001d045480			-0.83867	0.135471													uncharacterized LOC100277115
LOC103642011	Zm00001d026204			0.973463	0.135471							1.36786	0.209423					myb-related protein Zm1-like
LOC100275254	Zm00001d021705			-1.41607	0.135932													uncharacterized LOC100275254
LOC103643355	Zm00001d032420			0.588659	0.136197													30S ribosomal protein S5, chloroplastic
LOC100193025	Zm00001d028599			0.873689	0.137051													putative laccase family protein
LOC103629190	Zm00001d035506			-0.743328	0.137063													interactor of constitutive active ROPs 2, chloroplastic
LOC542129	Zm00001d017391			-0.669094	0.138574													protein YABBY 4
LOC100502214	Zm00001d019696			-1.25583	0.138574													cyclin10
LOC100217269	Zm00001d037720			-0.704417	0.138815													Esterase/lipase/thioesterase family protein
LOC100193332	Zm00001d011928			-0.816603	0.139118													ARM repeat superfamily protein
LOC103639519	Zm00001d048284			0.615928	0.139371							0.612156	0.231443					uncharacterized LOC103639519
LOC103626542	Zm00001d015032			1.28035	0.139897													serine/threonine-protein kinase STY46
ROA2	Zm00001d010611			-0.615286	0.140417													replication origin activator 2
LOC103625926	Zm00001d013384			-1.07507	0.140816													plant/MUD21-2 protein
LOC103631799	Zm00001d027918			-0.79929	0.140816													hypothetical protein
umc2542	Zm00001d034745			0.689669	0.140927													uncharacterized LOC100284351
LOC100285892	Zm00001d012671			-0.652168	0.141789													deoxycytidylate deaminase
LOC100283222	Zm00001d025564			0.981265	0.142312							0.825296	0.066108					chemocyanin
LOC100280791	Zm00001d008228			0.595821	0.142394													50S ribosomal protein L40
LOC103627207	Zm00001d016613			-0.896634	0.142932													uncharacterized LOC103627207
LOC103635840	Zm00001d010740			0.610271	0.143219													cyclic dof factor 4
LOC100283231	Zm00001d043136			0.644017	0.143219													serine-type endopeptidase inhibitor
umc1713	Zm00001d020820			0.851785	0.143552													uncharacterized LOC100278455
c2	Zm00001d052673			0.844274	0.143552													chalcone synthase
LOC103650717	Zm00001d042056			1.85641	0.143552													putative calcium-binding protein CML19
LOC111043195	Zm00001d043390			0.978693	0.143552													uncharacterized LOC111043195
LOC100279934	Zm00001d017941			0.648654	0.144048							0.80182	0.202555					3-ketoacyl-CoA synthase 5
LOC100191864	Zm00001d032798			-0.646859	0.144048													RNase H family protein
LOC103641202	Zm00001d024423			-0.826235	0.144048													DNA polymerase I A, chloroplastic
LOC103640570	Zm00001d030990			-0.64618	0.144082													F-box/LRR-repeat protein 17
LOC100273916	Zm00001d048229			-1.51087	0.144749													uncharacterized LOC100273916
LOC100280021	Zm00001d049884			-0.833495	0.144749													putative SET-domain containing protein family
LOC100279288	Zm00001d031485			-0.7667	0.144749													putative cyclin-dependent protein kinase family protein
LOC100273982	Zm00001d011470			1.0497	0.144749			0.717008	0.0433526									uncharacterized LOC100273982
LOC100193326	Zm00001d029625			0.58926	0.144749													uncharacterized LOC100193326
irl1	Zm00001d040173			0.842951	0.144749							0.90908	0.0586846					isoflavone reductase-like 1
gpm68	Zm00001d046723			-0.626858	0.144749													uncharacterized LOC100283615
LOC103648272	Zm00001d007871			-0.586722	0.144749													Fanconi anemia group D2 protein homolog
LOC100502013	Zm00001d025149			-0.743101	0.14485													uncharacterized LOC100502013
LOC100273110	Zm00001d038504			-0.595842	0.144975							-0.682506	0.251602					Putative B3 domain-containing protein
LOC103653112	Zm00001d049625			0.624518	0.144975													protein LOL4
LOC100277463	Zm00001d053406			0.596254	0.144975													uncharacterized LOC100277463
LOC100284904	Zm00001d029164			0.76637	0.144988							1.26708	0.0721385					beta-amylase
LOC100286032	Zm00001d042588			-0.844743	0.14502													AP2 domain containing protein
LOC103635104	Zm00001d009160			0.784006	0.145148													uncharacterized LOC103635104
LOC100286167	Zm00001d033092			-1.22679	0.145253													alpha-soluble NSF attachment protein
LOC103650178	Zm00001d040823			0.8421	0.145629							1.0392	0.214562					cysteine-rich receptor-like protein kinase 10
LOC100382996	Zm00001d032453			0.683076	0.145749													uncharacterized LOC100382996
LOC100278618	Zm00001d044489			0.663744	0.146086													uncharacterized LOC100278618
LOC100272312	Zm00001d002632			0.828981	0.146197													membrane protein
LOC100273927	Zm00001d003099			-0.618659	0.146444													Serinc-domain containing serine and sphingolipid biosynthesis protein
LOC100284715	Zm00001d021059			-1.47342	0.146444			-1.06202	0.29667									acyl-desaturase
LOC100284396	Zm00001d003927			-1.3092	0.146455													Grx_C8 - glutaredoxin subgroup III
srk1	Zm00001d007745			-0.941638	0.146455	-1.05648	0.00375278	-1.00752	0.0717811									S-receptor kinase 1
LOC100273892	Zm00001d044416			-0.739706	0.146489													uncharacterized LOC100273892
LOC103630602	Zm00001d038692			0.939225	0.147685							1.05868	0.228704					hypothetical protein
LOC100284905	Zm00001d027809			-0.609148	0.147692													pollenless 3
LOC100304334	Zm00001d040305			-0.798178	0.147745													uncharacterized LOC100304334
LOC100272525	Zm00001d006132			-0.885104	0.147868							-0.840694	0.260084					uncharacterized LOC100272525
LOC100194236	Zm00001d032526			-0.862718	0.149406													DEAD-box ATP-dependent RNA helicase 8
LOC103646192	Zm00001d002974			1.51301	0.149498	-1.05132	0.0582085											probable metal-nicotianamine transporter YSL13
mad2	Zm00001d025721			-0.798158	0.150333													cell cycle checkpoint protein MAD2 homolog
LOC100191499	Zm00001d013081			0.711482	0.151695							0.661141	0.10305					Pentatricopeptide repeat-containing protein chloroplastic
LOC100382234	Zm00001d038878			0.774611	0.152233													putative MYB DNA-binding domain superfamily protein
LOC100194370	Zm00001d027312			-0.638965	0.152286													putative RING zinc finger domain superfamily protein
LOC103636175	Zm00001d011597			-1.38681	0.152587													transcription factor-like protein DPB
LOC100192994	Zm00001d027939			-0.916889	0.153034													B3 domain-containing protein
HB2	Zm00001d016298			-0.812982	0.153034													putative POX domain/homeobox DNA-binding domain family protein
LOC100280120	Zm00001d045695			0.827296	0.153034													Aspartyl protease APCB1
LOC100273029	Zm00001d020351			0.592436	0.153034													Alpha-amylase 1
LOC103650755	Zm00001d042131			-0.710403	0.154104													serine/threonine-protein kinase TIO
LOC103644058	Zm00001d034166			-0.851704	0.154151													serine/threonine-protein kinase Aurora-3-like
LOC103648074	Zm00001d007477			-0.60003	0.154471													wall-associated receptor kinase 3
LOC103626341	Zm00001d014517			1.06976	0.154471													probable serine/threonine-protein kinase At1g54610
LOC100283132	Zm00001d025572			0.798158	0.155629							0.925212	0.0982899					sugar transport protein 5
LOC100216840	Zm00001d011661			0.856053	0.155692							0.85978	0.0118297					uncharacterized LOC100216840
LOC100192996	Zm00001d019206			-0.778096	0.155965													Tryptophan/tyrosine permease
LOC103632410	Zm00001d019852			-0.588208	0.156224													WD repeat and HMG-box DNA-binding protein 1
kin2	Zm00001d045554			-0.745794	0.156236													kinesin-like protein 2
LOC100282896	Zm00001d041753			-1.03269	0.156353													SSXT protein
LOC100381900	Zm00001d025528			4.27401	0.157362													uncharacterized LOC100381900
pco141871	Zm00001d030982			-1.0756	0.157485													ankyrin repeat family protein
cl5847_1	Zm00001d029203			-0.731478	0.157485													TRAF-like superfamily protein
rad51a	Zm00001d021898			-0.759624	0.157645													recombination protein51 gene a
LOC103635146	Zm00001d009230			-0.609358	0.157709							-0.752691	0.290053					poly [ADP-ribose] polymerase 2-like
LOC103653308	Zm00001d050048			0.787764	0.157929							0.693164	0.260084					QWRF motif-containing protein 4
LOC103637698	Zm00001d030038			0.927624	0.158313													RING-H2 finger protein ATL8
LOC103647721	Zm00001d006521			0.744476	0.158313													hypothetical protein
LOC100284776	Zm00001d014498			0.720853	0.158644													acyl-desaturase
LOC100381789	Zm00001d051542			-0.721365	0.158806													DNA topoisomerase 2
LOC100283946	Zm00001d045507			-0.882829	0.159013													ATP synthase D chain, mitochondrial
LOC100276163	Zm00001d014368			-1.15364	0.159013													uncharacterized LOC100276163
LOC100304218	Zm00001d002539			-0.814173	0.159287													Pentatricopeptide repeat-containing protein
cl20369_1	Zm00001d017789			-0.690189	0.160059													hypothetical protein
LOC100193108	Zm00001d003266			-0.775877	0.161026													uncharacterized LOC100193108
LOC103638108	Zm00001d045420			-1.30564	0.161026													GDP-mannose 4,6 dehydratase 1
LOC100285106	Zm00001d043879			0.676946	0.161026													galactosylgalactosylxylosylprotein 3-beta-glucuronosyltransferase 1
LOC100284049	Zm00001d027431			0.766961	0.161359													homeobox protein HD1
LOC100191291	Zm00001d039498			-0.657801	0.161957													putative aurora-related protein kinase family protein
LOC103654965	Zm00001d053995			0.788848	0.161957							1.14206	0.00914802					proline-rich receptor-like protein kinase PERK7
LOC103634916	Zm00001d039506			0.648681	0.162061													NAC domain-containing protein 75
LOC103633517	Zm00001d022380			0.909553	0.164309													Glycosyltransferase family 61 protein
umc2020a	Zm00001d041956			-0.958655	0.164309													hypothetical protein
LOC103631765	Zm00001d027810			-0.596859	0.164662													glycerol-3-phosphate 2-O-acyltransferase 6
LOC103631787	Zm00001d027883			-0.81683	0.164662							-1.19431	0.288208					uncharacterized LOC103631787
LOC103635760	Zm00001d010525			-0.818078	0.165208													kinesin-like protein KIN-10C
LOC103632988	Zm00001d021016			0.787319	0.165331													Cytochrome b561 and DOMON domain-containing protein
LOC103627590	Zm00001d017718			-0.763239	0.165331													protein starmaker
LOC103634632	Zm00001d029096			-0.654113	0.167386													Fanconi anemia group I protein homolog
LOC103636195	Zm00001d011629			1.18219	0.167926							1.30406	0.143971					LEAF RUST 10 DISEASE-RESISTANCE LOCUS RECEPTOR-LIKE PROTEIN KINASE-like 2.3
LOC103631701	Zm00001d027623			-1.70849	0.168149													transcription factor MYB2
LOC100275543	Zm00001d038485			1.22758	0.168149					0.871743	0.0625331	1.144	0.206464					uncharacterized LOC100275543
LOC100193842	Zm00001d005632			-0.631901	0.169148							-0.779497	0.264728					uncharacterized LOC100193842
LOC100382157	Zm00001d030290			-0.81593	0.170104													uncharacterized LOC100382157
LOC103634684	Zm00001d008321			-0.649773	0.170535													retrovirus-related Pol polyprotein from transposon RE1
LOC100278501	Zm00001d043371			-0.677258	0.171432													uncharacterized LOC100278501
LOC100285455	Zm00001d053213			1.03948	0.171451							1.29228	0.0953648					chaperone protein dnaJ 11
LOC103652124	Zm00001d041353			-0.677722	0.171495													kinesin-like protein KIN-12F
LOC103652730	Zm00001d048715			-1.46426	0.172517													pollen-specific leucine-rich repeat extensin-like protein 4
LOC100275600	Zm00001d047840			0.597376	0.172744													uncharacterized LOC100275600
LOC103632450	Zm00001d028153			0.610358	0.173073							0.620829	0.272489					30S ribosomal protein S10, chloroplastic
LOC103629433	Zm00001d036050			0.724971	0.173748													NAC domain-containing protein 43
LOC100280443	Zm00001d019327			-1.40439	0.174969													metal transporter Nramp5
LOC541754	Zm00001d012255			0.729719	0.175067													myb-related protein 308
LOC100276989	Zm00001d051617			0.799167	0.175088													uncharacterized LOC100276989
LOC100278155	Zm00001d003038			-0.688568	0.175631													uncharacterized LOC100278155
si603009c10	Zm00001d042918			-0.866506	0.175859													ENTH/VHS family protein
si687047d01	Zm00001d025716			0.59995	0.176114													Restriction endonuclease type II-like superfamily protein
LOC100282642	Zm00001d007403			1.25379	0.176114							1.31009	0.00417433					chalcone synthase
IDP471	Zm00001d051950			-0.744234	0.176929													P-loop containing nucleoside triphosphate hydrolase superfamily protein
LOC100193505	Zm00001d028337			-1.61784	0.176977													Proline-rich receptor-like protein kinase PERK4
LOC103636159	Zm00001d011551			-0.740422	0.177266													putative receptor protein kinase ZmPK1
HMG5	Zm00001d016082			-0.70876	0.178032													HMG transcription factor
glucA	Zm00001d042140			1.11274	0.178511													beta-1,3-glucanase precursor
LOC100284591	Zm00001d039788			-2.5599	0.179224													dirigent-like protein
LOC100191752	Zm00001d025234			-0.614825	0.179224													putative DNA primase large subunit
LOC100285186	Zm00001d039701			0.717016	0.179259													hydrolase
pco136381	Zm00001d019719			-0.586313	0.179259													RNA pseudouridine synthase 4 mitochondrial
IDP504	Zm00001d005995			-0.596945	0.179427													Phosphatidylinositol/phosphatidylcholine transfer protein SFH13
LOC100280195	Zm00001d026153			0.660439	0.179873													uncharacterized LOC100280195
LOC103647479	Zm00001d005879			1.2308	0.180835													uncharacterized LOC103647479
LOC100280690	Zm00001d031751			-0.72935	0.18141													DNA polymerase epsilon subunit 2
LOC103641862	Zm00001d025899			-1.07341	0.181539													5'-3' exoribonuclease 4
LOC100277613	Zm00001d042754			0.790856	0.181559													hypothetical protein
LOC100279536	Zm00001d012322			0.71252	0.181852	-0.830621	0.147906	-0.65768	0.233669									putative cytochrome P450 superfamily protein
LOC100280194	Zm00001d023957			-0.687149	0.181852													Protein STICHEL
LOC100285798	Zm00001d038178			0.92005	0.182027							0.796681	0.278238					hsr203J
LOC103636544	Zm00001d012494			0.620381	0.182299													U-box domain-containing protein 16
IDP635	Zm00001d038047			0.595795	0.182912													uncharacterized LOC100276774
LOC100281676	Zm00001d021638			-0.656114	0.182912													mitochondrial protein
LOC100285871	Zm00001d034427			0.833989	0.182912							1.16924	0.000322274					systemin receptor SR160
LOC100382076	Zm00001d002789			0.603461	0.182912													Pentatricopeptide repeat-containing protein
LOC100279890	Zm00001d028195			-0.783428	0.182912													TPX2 (targeting protein for Xklp2) protein family
LOC100382042	Zm00001d011832			-1.88188	0.183268													putative D-mannose binding lectin domain related protein
LOC103633337	Zm00001d021904			0.758297	0.183268													retrotransposon-like protein 1
LOC103626808	Zm00001d025528			1.27267	0.183268													uncharacterized LOC103626808
LOC100193780	Zm00001d030907			-0.871159	0.184131													B3 domain-containing protein
LOC100277106	Zm00001d034547			-0.696085	0.184131													hypothetical protein
LOC103632672	Zm00001d018059			-0.640917	0.184131													uncharacterized LOC103632672
LOC100273381	Zm00001d011088			-1.8146	0.184131							-2.32121	0.161877					WAT1-related protein
LOC103637747	Zm00001d030143			-0.736312	0.18468													pentatricopeptide repeat-containing protein At3g24000, mitochondrial
LOC100281112	Zm00001d032459			-0.658163	0.185911													uncharacterized LOC100281112
LOC100279225	Zm00001d033333			-0.702342	0.185911													uncharacterized LOC100279225
LOC103632922	Zm00001d020887			-0.738962	0.185911													aspartyl protease family protein At5g10770
cl52093_1	Zm00001d013359			-0.66717	0.18792													uncharacterized LOC100278543
LOC100273887	Zm00001d032194			-0.814795	0.188228													uncharacterized LOC100273887
LOC100382485	Zm00001d049093			0.872183	0.188228													hypothetical protein
cl53605_1	Zm00001d013555			-0.969027	0.188228													uncharacterized LOC100101540
LOC100501731	Zm00001d012016			-0.611213	0.188228													F-box protein At1g67340
LOC103649667	Zm00001d039607			-0.836228	0.188773	-1.32514	0.000348469	-1.02678	0.0445562									cyanidin 3-O-rutinoside 5-O-glucosyltransferase-like
LOC100192689	Zm00001d015093			1.0286	0.188846													RNA-binding KH domain-containing protein PEPPER
LOC103627412	Zm00001d017214			-0.882073	0.189054													uncharacterized LOC103627412
LOC100282829	Zm00001d015217			0.666402	0.189949											1.87497	0.0104586	benzoate carboxyl methyltransferase
LOC103627649	Zm00001d017834			0.935499	0.190241													cysteine protease XCP1
LOC103637662	Zm00001d029923			-0.879533	0.192027													ctenidin-1
LOC100282076	Zm00001d038049			1.54213	0.192027													lichenase-2
LOC103632541	Zm00001d020021			-0.74458	0.192623													putative uncharacterized protein DDB_G0287975
LOC103638130	Zm00001d045460			0.765631	0.192873							1.28997	0.0532255					hypothetical protein
LOC100284989	Zm00001d002607			-0.612361	0.193213													fasciclin-like arabinogalactan protein 10
LOC109944085	Zm00001d022264			0.856005	0.193829													hydrophobic protein LTI6A-like
LOC100192735	Zm00001d008260			-0.732297	0.194227													putative ubiquitin-conjugating enzyme family
LOC100216627	Zm00001d022396			-0.696263	0.194227													uncharacterized LOC100216627
LOC100217129	Zm00001d034204			-1.55576	0.194427													putative AP2/EREBP transcription factor superfamily protein
umc2531	Zm00001d020705			0.687354	0.194559													DNA binding protein
LOC100283696	Zm00001d034840			-0.741172	0.194736													nuf2 family protein
LOC100279255	Zm00001d045098			-0.666531	0.194736													BTB/POZ domain-containing protein NPY1
LOC100282401	Zm00001d012517			-0.832845	0.194736													protein held out wings
LOC100194399	Zm00001d032139			-1.13981	0.196048													30S ribosomal protein S17, chloroplastic
rbr3	Zm00001d031678			-0.614407	0.197282													retinoblastoma-related 3
LOC100280999	Zm00001d017033			-0.659296	0.198034													glycine-rich cell wall structural protein
LOC100217012	Zm00001d015342			-1.33448	0.198034							-1.80862	0.076439					putative protein of unknown function (DUF640) domain family protein
LOC103630608	Zm00001d038706			0.682239	0.198034													uncharacterized LOC103630608
LOC100502336	Zm00001d013654			-0.677086	0.198034													C2 calcium/lipid-binding plant phosphoribosyltransferase family protein
LOC100274200	Zm00001d007489			-0.645614	0.198091													uncharacterized LOC100274200
LOC100304215	Zm00001d026038			-0.78408	0.198232													hypothetical protein
gpm650	Zm00001d038583			-0.657301	0.199074													uncharacterized LOC100382773
LOC100282653	Zm00001d002662			-0.785513	0.19952													cyclin B2
IDP844	Zm00001d044816			-1.39252	0.199837													uncharacterized LOC100282577
LOC103641545	Zm00001d025136			-0.912907	0.199837													Protein SMAX1-LIKE 4
LOC100282931	Zm00001d021903			-0.614481	0.199837													glucan endo-1,3-beta-glucosidase 4
LOC103654712	Zm00001d053352			0.620746	0.199837													uncharacterized LOC103654712
LOC100275456	Zm00001d015877			1.25941	0.200233													uncharacterized LOC100275456
LOC100383415	Zm00001d028512			-0.678687	0.200233													Phosphatidylinositol 4-phosphate 5-kinase 2
LOC542481	Zm00001d037234			-0.7488	0.200233													soluble starch synthase 2-3, chloroplastic/amyloplastic
gpm233	Zm00001d037550			0.586297	0.200553							0.765716	0.000959102					peroxidase 5
LOC103648427	Zm00001d002510			-0.624379	0.200553													DNA replication ATP-dependent helicase/nuclease DNA2
LOC103633299	Zm00001d035626			1.28244	0.20067													aspartic proteinase oryzasin-1
LOC100272375	Zm00001d010918			-1.0825	0.201507													hypothetical protein
LOC103633476	Zm00001d022276			-0.69649	0.201507													kinesin-like protein KIN-12E
LOC103635303	Zm00001d009493			-0.60993	0.201921													histone chaperone ASF1B
umc1101	Zm00001d053808			-0.789641	0.202107													Protein JASON
LOC100383317	Zm00001d008340			1.14758	0.202754													alpha/beta-Hydrolases superfamily protein
LOC100285561	Zm00001d004621			0.644251	0.203144													peptide transporter PTR2
LOC100382246	Zm00001d004506			-1.11309	0.203779													Cytochrome P450 71D7
ARF4	Zm00001d001945			-0.974913	0.205824													auxin response factor 4
LOC103650376	Zm00001d040991			-1.35768	0.205885													uncharacterized LOC103650376
LOC100193929	Zm00001d031074			-0.68906	0.20648													uncharacterized LOC100193929
LOC103639232	Zm00001d047673			-0.716207	0.206611													DUF4378 domain protein
LOC103629392	Zm00001d035962			-0.868867	0.206611													uncharacterized LOC103629392
LOC100280576	Zm00001d039933			-1.18221	0.206611													16.9 kDa class I heat shock protein 1
LOC103632815	Zm00001d020620			-0.829855	0.208323			-0.788032	0.259008									uncharacterized LOC103632815
LOC100276941	Zm00001d007766			-0.663028	0.208417													uncharacterized LOC100276941
LOC100501319	Zm00001d021942			-1.8714	0.208942													uncharacterized LOC100501319
LOC103649874	Zm00001d040075			-0.606448	0.209106													Glycosyltransferase family 61 protein
chr101a	Zm00001d033827			-0.64026	0.209295													chromatin complex subunit A 101
LOC109943658	Zm00001d029940			1.21004	0.210113							1.61202	0.164123					ethylene-responsive transcription factor 5
LOC103636593	Zm00001d012621			-1.27779	0.210215													serine/arginine repetitive matrix protein 1
pco138313a	Zm00001d047516			-0.883684	0.210337													WEB family protein
LOC100194100	Zm00001d025031			-0.5882	0.210337													ABC transporter G family member 24
LOC103651287	Zm00001d043728			0.969684	0.210337							0.761949	0.229105					E3 ubiquitin-protein ligase At4g11680
LOC100274114	Zm00001d030494			-1.9561	0.210483													Omega-hydroxypalmitate O-feruloyl transferase
umc1714	Zm00001d048309			-0.797151	0.210584													DNA binding protein
LOC103632953	Zm00001d020985			-1.19528	0.211395													calcium-transporting ATPase 5, plasma membrane-type
LOC103641486	Zm00001d025002			-1.41582	0.212652	0.883481	0.19974					-1.71488	0.252207					LRR receptor-like serine/threonine-protein kinase RCH1
LOC541861	Zm00001d049938			-0.677739	0.212859													kinesin-like protein KIN-5C
nip3a	Zm00001d032461			-0.887331	0.213661													NOD26-like membrane intrinsic protein 3
LOC100194292	Zm00001d006841			0.587504	0.213701													alpha/beta-Hydrolases superfamily protein
IDP350	Zm00001d007064			-0.619915	0.213701													uncharacterized LOC100381717
LOC100193053	Zm00001d047961			-1.36888	0.213701													uncharacterized LOC100193053
LOC103637952	Zm00001d045045			1.05386	0.214312													uncharacterized LOC103637952
LOC103625685	Zm00001d037120			-1.20588	0.214312													mechanosensitive ion channel protein 10
LOC103645762	Zm00001d001835			0.949818	0.215897							0.757221	0.279507					protein ASPARTIC PROTEASE IN GUARD CELL 2
LOC100274617	Zm00001d052234			-0.587692	0.215976													hypothetical protein
umc2507	Zm00001d026510			0.721258	0.216515							0.716379	0.211436					uncharacterized LOC100275788
LOC100277894	Zm00001d053447			-1.00034	0.217227													hypothetical protein
LOC100191892	Zm00001d037651			0.76708	0.217227							0.721478	0.291192					putative subtilase family protein
LOC109942682	Zm00001d028337			0.742455	0.218123													uncharacterized LOC109942682
LOC100286366	Zm00001d033287			-0.889348	0.218655													AGG2
LOC100383532	Zm00001d031601			0.686759	0.218906							0.860477	0.143824					Receptor-like kinase-like
LOC100381618	Zm00001d004810			-0.740366	0.218906													FHA domain-containing protein PS1
LOC100273914	Zm00001d017643			-0.708401	0.219596													Catalytic/ protein phosphatase type 2C
LOC103632443	Zm00001d019813			0.685325	0.219648													9-cis-epoxycarotenoid dioxygenase 1, chloroplastic-like
LOC100273934	Zm00001d022175			-0.637733	0.219871													uncharacterized LOC100273934
LOC100273094	Zm00001d043650			-0.708955	0.220085			-0.791665	0.0191412			-0.768941	0.151396			-0.829857	0.0512566	uncharacterized LOC100273094
bHLH114	Zm00001d033407			-0.858243	0.222593													bHLH transcription factor
LOC100193850	Zm00001d003012			0.835795	0.222686			0.632143	0.0519165									integral membrane protein like protein
LOC100193562	Zm00001d010018			-1.08386	0.223333													putative protein kinase superfamily protein
LOC100280353	Zm00001d038908			0.61512	0.223333	-0.683255	0.192142											Lipid phosphate phosphatase 2
LOC103653548	Zm00001d050572			-1.4247	0.223829	-1.87082	0.00143775					-1.00484	0.234436					peroxidase 5
[truncated: 1,373 more rows]

## Sheet: Table S4
Table S4. The comparisons of F1-MPV DEGs in both hybrids and DEGs between two parents
DBM, FBM, RBM, and BBM represent F1 hybrid B73×Mo17 under darkness, far-red, red and blue light conditions, respectively.
DMB, FMB, RMB, and BMB represent F1 hybrid Mo17×B73 under darkness, far-red, red and blue light conditions, respectively.
Similar' repesents that F1-MPV DEGs were shared by DEGs between two parents; 'Different' represents specific genes in the F1-MPV DEGs.
Sample	Gene name	Gene ID	Category	Annotation
DBM	LOC100283607	Zm00001d043579	Similar	anther-specific proline-rich protein APG
DBM	LOC100192476	Zm00001d002774	Similar	uncharacterized LOC100192476
DBM	LOC100502086	Zm00001d034022	Different	uncharacterized LOC100502086
DBM	LOC100283870	Zm00001d050865	Similar	phosphopantothenate--cysteine ligase
DBM	LOC100191724	Zm00001d043196	Different	DNA glycosylase superfamily protein
DBM	LOC100502462	Zm00001d006612	Different	hypothetical protein
DBM	pco145505	Zm00001d043929	Different	Fasciclin-like arabinogalactan protein 6
DBM	LOC100856884	Zm00001d051102	Different	leucine-rich repeat (LRR) family protein
DBM	LOC542324	Zm00001d014947	Different	invertase 2
DBM	LOC100277357		Different	hypothetical protein
DBM	LOC100281909	Zm00001d017510	Different	cortical cell-delineating protein
DBM	LOC100273267	Zm00001d017211	Similar	uncharacterized LOC100273267
DBM	LOC100279575	Zm00001d049071	Different	Peroxidase superfamily protein
DBM	LOC100282340	Zm00001d030363	Different	disease resistance response protein 206
DBM	LOC103649677	Zm00001d039639	Similar	coleoptile phototropism protein 1
DBM	LOC100383951	Zm00001d044538	Similar	MYB transcription factor
DBM	pco081097b	Zm00001d010451	Different	uncharacterized LOC100284848
DBM	LOC100275752	Zm00001d036255	Similar	uncharacterized LOC100275752
DBM	LOC100276819	Zm00001d011840	Different	uncharacterized LOC100276819
DBM	LOC103654244	Zm00001d052213	Different	probable pectin methyltransferase QUA2
DBM	cl6091_1a	Zm00001d015101	Different	uncharacterized LOC100382176
DBM	LOC100217260	Zm00001d030305	Similar	Proline-rich protein 2
DBM	LOC100285073	Zm00001d018474	Different	anther-specific proline-rich protein APG
DBM	LOC100382094	Zm00001d013641	Similar	uncharacterized LOC100382094
DBM	LOC103646225	Zm00001d003044	Similar	probable inactive beta-glucosidase 14
DBM	LOC100286039	Zm00001d036237	Different	alpha-L-fucosidase 2
DBM	LOC100502542	Zm00001d017540	Different	putative geranylgeranyl pyrophosphate synthase 4
DBM	LOC100282899	Zm00001d053094	Different	tartrate-resistant acid phosphatase type 5
DBM	umc1462	Zm00001d038262	Different	Patellin-1
DBM	LOC100279214	Zm00001d053099	Similar	uncharacterized LOC100279214
DBM	LOC100278478	Zm00001d014876	Different	sucrose synthase 7
DBM	GR2b	Zm00001d011225	Different	GR2b protein
DBM	LOC103653191	Zm00001d049789	Different	auxin-induced in root cultures protein 12
DBM	LOC100281522	Zm00001d048437	Different	calmodulin binding protein
DBM	LOC103633172	Zm00001d021489	Different	rop guanine nucleotide exchange factor 3
DBM	LOC100191930	Zm00001d051589	Different	Tetratricopeptide repeat (TPR)-like superfamily protein
DBM	LOC100283202	Zm00001d037194	Similar	blue copper protein
DBM	LOC100273254	Zm00001d002721	Similar	cortical cell-delineating protein
DBM	LOC100382119	Zm00001d010078	Different	Glycerol-3-phosphate 2-O-acyltransferase 6
DBM	LOC100281523	Zm00001d032284	Different	protein HOTHEAD
DBM	BZ1	Zm00001d045055	Different	UDPG-flavonoid 3-oxy glucosyl transferase
DBM	gpm470	Zm00001d002094	Similar	Bifunctional inhibitor/lipid-transfer protein/seed storage 2S albumin superfamily protein
DBM	LOC103654522	Zm00001d052946	Different	hypothetical protein
DBM	LOC100281892	Zm00001d017494	Different	beta-expansin 4
DBM	LOC100280609	Zm00001d051658	Different	pollen-specific arabinogalactan protein BAN102
DBM	LOC100276849	Zm00001d040803	Different	Rapid alkalinization factor 1
DBM	umc2366	Zm00001d009969	Different	uncharacterized LOC100276236
DBM	LOC107546759	Zm00001d016185	Different	uncharacterized LOC107546759
DBM	LOC100282326	Zm00001d025047	Different	APx3 - Peroxisomal Ascorbate Peroxidase
DBM	cl4013_1	Zm00001d027330	Different	uncharacterized LOC100285339
DBM	LOC100279149	Zm00001d006875	Similar	alanine aminotransferase10
DBM	LOC103644581	Zm00001d020646	Different	protein BIG GRAIN 1
DBM	glossy2	Zm00001d002353	Similar	protein ECERIFERUM 26-like
DBM	LOC100191177	Zm00001d006611	Similar	alpha/beta-Hydrolases superfamily protein
DBM	LOC100383494	Zm00001d009399	Similar	Protein NRT1/ PTR FAMILY 6.2
DBM	LOC100193798	Zm00001d021755	Similar	uncharacterized LOC100193798
DBM	pco079267	Zm00001d008610	Different	uncharacterized LOC100283099
DBM	LOC100192603	Zm00001d028348	Different	Peroxidase 53
DBM	LOC100285715	Zm00001d032893	Different	small heat shock-like protein
DBM	LOC103630334	Zm00001d038135	Different	probable serine/threonine-protein kinase PBL7
DBM	LOC103650590	Zm00001d041712	Different	putative uncharacterized protein MYH16
DBM	pco107293	Zm00001d021813	Different	uncharacterized LOC100191708
DBM	LOC103642387	Zm00001d024055	Similar	uncharacterized LOC103642387
DBM	LOC100284748	Zm00001d002093	Similar	36.4 kDa proline-rich protein
DBM	gpm282	Zm00001d017495	Similar	Expansin-B4
DBM	LOC100273286	Zm00001d026436	Different	uncharacterized LOC100273286
DBM	LOC100283110	Zm00001d043523	Different	profilin A
DBM	LOC100280285	Zm00001d040650	Different	pectinesterase
DBM	gpm140	Zm00001d047797	Different	UDP-glucuronic acid decarboxylase 5
DBM	LOC100273238	Zm00001d045987	Different	uncharacterized LOC100273238
DBM	LOC103638685	Zm00001d046501	Similar	ethylene-responsive transcription factor WIN1
DBM	LOC100281490	Zm00001d021781	Different	carbohydrate transporter/ sugar porter
DBM	LOC100501446		Different	uncharacterized LOC100501446
DBM	LOC103649530	Zm00001d039251	Similar	glucan endo-1,3-beta-D-glucosidase-like
DBM	LOC100274457	Zm00001d047738	Similar	putative DUF231 domain containing family protein
DBM	LOC100273302	Zm00001d003522	Similar	Pyridoxal phosphate (PLP)-dependent transferase superfamily protein
DBM	LOC103654139	Zm00001d051956	Similar	NAC domain-containing protein 79
DBM	LOC100282720	Zm00001d043018	Similar	prenylated Rab receptor 2
DBM	LOC100193942	Zm00001d017786	Similar	putidaredoxin reductase homolog1
DBM	LOC100382314	Zm00001d037328	Different	3-ketoacyl-CoA synthase
DBM	LOC103643674	Zm00001d033181	Different	fructokinase-like 2, chloroplastic
DBM	LOC100216852	Zm00001d025082	Different	Glycosyl hydrolase family 10 protein
DBM	LOC100286335	Zm00001d016741	Different	pectinesterase inhibitor domain containing protein
DBM	pco117817(260)	Zm00001d035597	Similar	RmlC-like cupins superfamily protein
DBM	expB4	Zm00001d019560	Similar	beta-expansin 4
DBM	LOC100279514	Zm00001d011631	Different	Reticulon-like protein B9
DBM	LOC100383047	0	Different	uncharacterized LOC100383047
DBM	gst14	Zm00001d029801	Different	glutathione transferase14
DBM	si605036e03	Zm00001d048662	Similar	uncharacterized LOC100283517
DBM	LOC100384030	Zm00001d039631	Different	glossy13
DBM	LOC103647534	Zm00001d006009	Different	fasciclin-like arabinogalactan protein 7
DBM	LOC100280695	Zm00001d045221	Different	thiol protease SEN102
DBM	LOC100283758	Zm00001d019855	Different	anther-specific proline-rich protein APG
DBM	LOC103643069	Zm00001d010832	Similar	fasciclin-like arabinogalactan protein 11
DBM	nip1a	Zm00001d016237	Different	NOD26-like membrane intrinsic protein 1
DBM	LOC100285541	Zm00001d044040	Different	alpha-L-fucosidase 2
DBM	LOC103653804	0	Similar	phenylalanine/tyrosine ammonia-lyase-like
DBM	pco137326	Zm00001d009567	Different	uncharacterized LOC100283035
DBM	LOC100284765	Zm00001d039770	Different	fasciclin-like arabinogalactan protein 7
DBM	LOC103630318	Zm00001d038101	Different	hypothetical protein
DBM	LOC100273383	Zm00001d017077	Different	uncharacterized LOC100273383
DBM	LOC100280310	Zm00001d018638	Similar	putative MATE efflux family protein
DBM	LOC101027245	Zm00001d051442	Different	putative methyltransferase PMT15
DBM	LOC100281169	Zm00001d020605	Different	SAUR37 - auxin-responsive SAUR family member
DBM	LOC100285272	Zm00001d019546	Similar	desiccation-associated protein
DBM	LOC100383543	Zm00001d032399	Different	Pentatricopeptide repeat-containing protein chloroplastic
DBM	LOC100279256	Zm00001d021304	Different	Endoglucanase 2
DBM	LOC100275651	Zm00001d005945	Similar	uncharacterized LOC100275651
DBM	LOC100280933	Zm00001d035684	Similar	subtilisin-chymotrypsin inhibitor CI-1B
DBM	LOC103639428	Zm00001d048054	Different	probable inactive receptor kinase
DBM	cl1298_1	Zm00001d030316	Different	Proline-rich protein 2
DBM	LOC109942762	Zm00001d027955	Different	MADS-box transcription factor 47
DBM	TIDP3524	Zm00001d033480	Different	5-methyltetrahydropteroyltriglutamate--homocysteine methyltransferase
DBM	TIDP3389	Zm00001d022085	Different	uncharacterized LOC100282614
DBM	umc1273	Zm00001d044037	Different	Protein trichome birefringence-like 39
DBM	LOC103626267	Zm00001d014318	Similar	uncharacterized LOC103626267
DBM	LOC103639455	Zm00001d048137	Different	QWRF motif-containing protein 2
DBM	LOC103643978	Zm00001d033941	Similar	BTB/POZ domain-containing protein At5g66560
DBM	LOC100279562	Zm00001d044434	Different	putative leucine-rich repeat receptor-like protein kinase family protein
DBM	cl9766_1	Zm00001d014852	Different	uncharacterized LOC100280184
DBM	LOX12	Zm00001d041204	Different	lipoxygenase
DBM	LOC100275580	Zm00001d022575	Different	methyltransferase
DBM	LOC100192465	Zm00001d040171	Different	uncharacterized LOC100192465
DBM	LOC103636248	Zm00001d011753	Different	HVA22-like protein f
DBM	LOC103633599	Zm00001d022570	Similar	uncharacterized LOC103633599
DBM	LOC103651344	Zm00001d043837	Similar	transcription factor MYB4
DBM	GR1a	Zm00001d026160	Different	GR1a protein
DBM	LOC103654087	Zm00001d051837	Similar	sucrose synthase 6
DBM	LOC100282311	Zm00001d047090	Similar	beta-expansin 1a
DBM	LOC100191620	Zm00001d049226	Similar	uncharacterized LOC100191620
DBM	LOC103638591	Zm00001d046289	Similar	mitogen-activated protein kinase kinase kinase 1
DBM	LOC100281619	Zm00001d030158	Different	peptide transporter PTR2
DBM	LOC100502454	Zm00001d043615	Different	uncharacterized LOC100502454
DBM	LOC103641710	Zm00001d025567	Similar	arabinogalactan protein 1
DBM	LOC100193194	Zm00001d019150	Different	putative thaumatin domain family protein
DBM	LOC100281281	Zm00001d042449	Different	BCL-2 binding anthanogene-1
DBM	LOC100275827	Zm00001d043520	Different	DUF1005 family protein
DBM	LOC100284584	Zm00001d039169	Different	cell envelope integrity inner membrane protein TolA
DBM	LOC103640675	Zm00001d023273	Different	putative disease resistance RPP13-like protein 2
DBM	LOC103646579	Zm00001d003978	Different	protein indeterminate-domain 16
DBM	LOC100281856	Zm00001d007290	Different	pectinesterase-2
DBM	IDP2477	Zm00001d022005	Different	hypothetical protein
DBM	LOC100280850	Zm00001d043232	Different	early nodulin-like protein 3
DBM	LOC103644153	Zm00001d034385	Different	indole-3-acetaldehyde oxidase-like
DBM	LOC100502339	Zm00001d052792	Similar	putative O-Glycosyl hydrolase superfamily protein
DBM	LOC100282656	Zm00001d010231	Different	amino acid carrier
DBM	LOC100281966	Zm00001d013673	Different	expp1 protein
DBM	LOC100274585	Zm00001d004758	Different	disease resistance response protein 206
DBM	LOC103638133	Zm00001d045468	Different	alpha/beta-Hydrolases superfamily protein
DBM	LOC100501670	Zm00001d018404	Different	uncharacterized LOC100501670
DBM	LOC103627302	Zm00001d016844	Similar	monooxygenase 1
DBM	LOC100383840	Zm00001d031129	Different	HSP20-like chaperones superfamily protein
DBM	LOC100284031	Zm00001d012578	Different	DNA-3-methyladenine glycosylase I
DBM	gst10	Zm00001d027542	Different	glutathione transferase10
DBM	LOC100281514	Zm00001d022374	Different	serine carboxypeptidase 1
DBM	LOC100502394	Zm00001d047077	Different	Beta-amylase 3 chloroplastic
DBM	MYB61	Zm00001d053124	Different	putative MYB DNA-binding domain superfamily protein
DBM	LOC103627583	Zm00001d017698	Different	oligopeptide transporter 4
DBM	pco076978a	Zm00001d014613	Different	Xyloglucan endotransglucosylase/hydrolase protein 23
DBM	pco081246	Zm00001d012535	Different	Putative bifunctional inhibitor/LTP/seed storage protein family
DBM	LOC100192573	Zm00001d025993	Different	uncharacterized LOC100192573
DBM	LOC100282949	Zm00001d031814	Similar	patatin class 1
DBM	LOC103648202	Zm00001d007714	Different	probable glycerol-3-phosphate acyltransferase 3
DBM	LOC100381635	Zm00001d027287	Different	uncharacterized LOC100381635
DBM	pco067235	Zm00001d021850	Different	Cupredoxin superfamily protein
DBM	LOC100384341	Zm00001d029478	Different	MOB kinase activator-like 2A
DBM	LOC100285212	Zm00001d024630	Similar	myb-like DNA-binding domain containing protein
DBM	LOC100282232	Zm00001d047934	Different	proline-rich protein
DBM	LOC100276964	Zm00001d042969	Different	uncharacterized LOC100276964
DBM	TUBB5	Zm00001d040508	Different	beta-5 tubulin
DBM	umc1144	Zm00001d029293	Similar	uncharacterized LOC100194090
DBM	LOC100284197	Zm00001d014146	Different	hsp20/alpha crystallin family protein
DBM	LOC100277552	Zm00001d042766	Similar	hypothetical protein
DBM	LOC100283108	Zm00001d045888	Different	pollen-specific arabinogalacta protein BAN102
DBM	LOC100502251	Zm00001d029377	Different	hypothetical protein
DBM	LOC100282019	Zm00001d039101	Different	nucleic acid binding f
DBM	LOC100277180	0	Similar	uncharacterized LOC100277180
DBM	LOC100192114	Zm00001d052492	Different	Anthocyanidin 3-O-glucoside 2'''-O-xylosyltransferase
DBM	LOC103635016	Zm00001d009008	Different	uncharacterized LOC103635016
DBM	LOC103627791	Zm00001d018190	Similar	probable E3 ubiquitin-protein ligase RHC1A
DBM	LOC100382128	Zm00001d006171	Similar	Protein DETOXIFICATION 50
DBM	LOC103650117	Zm00001d040656	Similar	bidirectional sugar transporter SWEET17
DBM	LOC100194321	Zm00001d026438	Different	Coatomer subunit epsilon-2
DBM	LOC100284991	Zm00001d011241	Similar	hsp20/alpha crystallin family protein
DBM	LOC103650464	Zm00001d041403	Different	uncharacterized LOC103650464
DBM	LOC100191315	Zm00001d036834	Different	uncharacterized LOC100191315
DBM	LOC100191704	Zm00001d003797	Different	Ferredoxin-3 chloroplastic
DBM	LOC100384443	Zm00001d017454	Similar	hypothetical protein
DBM	gpm540b	Zm00001d013245	Different	UDP-glucose 6-dehydrogenase
DBM	LOC100191862	Zm00001d028653	Similar	dTDP-glucose dehydratase homolog csu219
DBM	LOC103630076	Zm00001d037632	Similar	hypothetical protein
DBM	umc2216	Zm00001d017837	Different	uncharacterized LOC100278506
DBM	LOC100281457	Zm00001d045295	Different	ACS-like protein
DBM	LOC103638598	Zm00001d046311	Different	hypothetical protein
DBM	LOC100279116	Zm00001d050831	Different	uncharacterized LOC100279116
DBM	MYB109	Zm00001d023931	Different	secondary wall MYB46 transcription factor
DBM	LOC100273344	Zm00001d029183	Similar	putative cytochrome P450 superfamily protein
DBM	LOC100281838	Zm00001d017639	Similar	chitinase 1
DBM	LOC100194079	Zm00001d052392	Similar	uncharacterized LOC100194079
DBM	LOC100280168	Zm00001d006828	Different	Protein LONGIFOLIA 2
DBM	LOC100275570	Zm00001d039858	Similar	Protein TRM32
DBM	LOC103648084	Zm00001d007491	Similar	uncharacterized LOC103648084
DBM	LOC100284301	Zm00001d018096	Different	50S ribosomal protein L29
DBM	LOC100191144	Zm00001d025586	Similar	Galactose mutarotase-like superfamily protein
DBM	LOC103637965	Zm00001d045077	Different	RING-H2 finger protein ATL46
DBM	LOC103636307	Zm00001d011899	Different	uncharacterized LOC103636307
DBM	LOC100274853	Zm00001d030775	Different	uncharacterized LOC100274853
DBM	EREB46	Zm00001d015759	Different	ethylene responsive element
DBM	LOC100276913	Zm00001d016715	Different	hypothetical protein
DBM	bZIP17	Zm00001d046937	Different	light-inducible protein CPRF-2
DBM	LOC100272731	Zm00001d003534	Different	Pentatricopeptide repeat-containing protein
DBM	LOC103640973	Zm00001d023906	Different	myosin heavy chain, striated muscle
DBM	LOC103649597	Zm00001d039391	Different	hypothetical protein
DBM	LOC100283206	Zm00001d007935	Different	disease resistance response protein 206
DBM	LOC100272698	Zm00001d027402	Different	uncharacterized LOC100272698
DBM	LOC100283828	Zm00001d017709	Different	SC3 protein
DBM	LOC100383358	Zm00001d048206	Similar	putative RING zinc finger domain superfamily protein
DBM	LOC100303800	Zm00001d002519	Similar	RING-H2 finger protein ATL3J
DBM	csu193	Zm00001d046489	Different	hypothetical protein
DBM	LOC100284389	Zm00001d045400	Different	homeobox-leucine zipper protein ATHB-4
DBM	LOC100282452	Zm00001d035683	Similar	subtilisin-chymotrypsin inhibitor CI-1B
DBM	LOC100501668	Zm00001d048760	Different	uncharacterized LOC100501668
DBM	LOC100284531	Zm00001d017455	Different	blue copper protein
DBM	LOC100383537	Zm00001d038153	Different	Leucine-rich repeat (LRR) family protein
DBM	pco095461	Zm00001d031908	Different	Superoxide dismutase
DBM	cl4921_1	Zm00001d024314	Different	uncharacterized LOC100281336
DBM	LOC100274577	Zm00001d029125	Similar	Desiccation-related protein PCC13-62
DBM	LOC100273295	Zm00001d009010	Different	Plasma membrane-associated cation-binding protein 1
DBM	LOC103645865	Zm00001d002121	Similar	transcription factor ILI1
DBM	LOC103637736	Zm00001d030121	Similar	cellulose synthase-like protein D1
DBM	LOC100284694	Zm00001d012602	Similar	early nodulin-like protein 3
DBM	LOC103636223	Zm00001d011700	Different	receptor-like serine/threonine-protein kinase ALE2
DBM	LOC100282846	Zm00001d030314	Different	proline-rich protein
DBM	LOC100285348	Zm00001d032177	Different	mini zinc finger 3
DBM	LOC109943104	Zm00001d025707	Different	BTB/POZ and TAZ domain-containing protein 2
DBM	LOC100382138	Zm00001d011430	Different	Glycerol-3-phosphate acyltransferase 1
DBM	LOC100283864	Zm00001d037180	Different	gibberellin receptor GID1L2
DBM	LOC103643208	Zm00001d031993	Different	probable rhamnogalacturonate lyase B
DBM	LOC109617032	Zm00001d047210	Similar	Putative metacaspase family protein
DBM	LOC100856943	Zm00001d009506	Different	dopamine beta-monooxygenase
DBM	LOC100216643	Zm00001d038469	Similar	EPIDERMAL PATTERNING FACTOR-like protein 6
DBM	LOC100282485	Zm00001d020722	Different	polcalcin Jun o 2
DBM	id1	Zm00001d032922	Different	indeterminate growth 1
DBM	LOC100280212	Zm00001d002422	Different	pectinacetylesterase precursor
DBM	LOC100281113		Different	plastocyanin
DBM	LOC103636282	Zm00001d011853	Similar	putative germin-like protein 3-2
DBM	LOC103630641	Zm00001d038794	Different	probable pectinesterase 53
DBM	LOC100383499	Zm00001d020708	Different	Remorin family protein
DBM	LOC103637955	Zm00001d045048	Similar	pectinesterase
DBM	LOC100285283	Zm00001d051789	Different	microtubule motor
DBM	LOC100501270	Zm00001d035841	Similar	uncharacterized LOC100501270
DBM	umc2266	Zm00001d042813	Different	uncharacterized LOC100282930
DBM	LOC100283414	Zm00001d002772	Similar	blue copper protein
DBM	LOC100285319	Zm00001d006524	Different	harpin-induced protein
DBM	IDP725	Zm00001d018631	Different	Dirigent protein 11
DBM	LOC100278828	0	Similar	uncharacterized LOC100278828
DBM	LOC103647594	Zm00001d006142	Different	ankyrin repeat-containing protein
DBM	LOC103655155	Zm00001d049258	Different	uncharacterized LOC103655155
DBM	LOC111591359		Different	protein ALP1-like
DBM	LOC103639231	Zm00001d047672	Similar	hypothetical protein
DBM	LOC100274419	Zm00001d018648	Similar	FAD/NAD(P)-binding oxidoreductase family protein
DBM	LOC100281179	Zm00001d051892	Different	anthocyanin 5-aromatic acyltransferase
DBM	LOC103627562	Zm00001d017638	Different	hypothetical protein
DBM	LOC100281661	Zm00001d007167	Different	CBL-interacting serine/threonine-protein kinase 15
DBM	LOC100193483	Zm00001d024784	Similar	MYB transcription factor
DBM	TIDP2999	Zm00001d013644	Different	5-methyltetrahydropteroyltriglutamate--homocysteine methyltransferase 1
DBM	umc1375	Zm00001d018058	Similar	Glutaredoxin family protein
DBM	IDP232	Zm00001d002258	Different	Aminomethyltransferase
DBM	LOC542195	Zm00001d003379	Different	Bet v I allergen
DBM	LOC100274759	Zm00001d029052	Similar	uncharacterized LOC100274759
DBM	FCL1	Zm00001d013559	Similar	fused compound leaf 1
DBM	LOC100191933	Zm00001d002342	Different	Polygalacturonase QRT3
DBM	LOC100277493		Different	uncharacterized LOC100277493
DBM	LOC100191668	Zm00001d006179	Different	RHOMBOID-like protein 3
DBM	LOC103639390	Zm00001d047990	Different	probable receptor-like serine/threonine-protein kinase At4g34500
DBM	pco089198	Zm00001d022518	Different	Thioredoxin-like 1-1 chloroplastic
DBM	LOC100284518	Zm00001d038910	Different	seed maturation protein
DBM	LOC100502353	Zm00001d021746	Different	Octicosapeptide/Phox/Bem1p family protein
DBM	LOC103632279	Zm00001d019545	Similar	uncharacterized LOC103632279
DBM	LOC103646920	Zm00001d004626	Similar	probable beta-D-xylosidase 7
DBM	LOC100283756	Zm00001d044039	Different	wax synthase
DBM	LOC107403158	Zm00001d003538	Different	uncharacterized LOC107403158
DBM	LOC100217032	Zm00001d024382	Similar	uncharacterized LOC100217032
DBM	LOC103626952	Zm00001d016036	Different	chloroplast processing peptidase
DBM	LOC100284679	Zm00001d014204	Different	oxidoreductase
DBM	LOC100191454	Zm00001d048696	Different	uncharacterized LOC100191454
DBM	LOC100191944	Zm00001d051514	Different	ABC transporter B family member 2
DBM	pco087106a	Zm00001d047896	Different	Chorismate synthase chloroplastic
DBM	LOC100274054	Zm00001d019994	Similar	Fasciclin-like arabinogalactan protein 2
DBM	LOC100280724	Zm00001d048220	Similar	protein binding protein
DBM	LOC100216695	Zm00001d045598	Different	OSJNBa0089E12.13-like protein
DBM	LOC100283238	Zm00001d028486	Similar	chemocyanin
DBM	LOC100280927	Zm00001d045463	Different	NAM protein
DBM	LOC100281637	0	Different	lipid binding protein
DBM	LOC103634705	Zm00001d008356	Different	zinc finger CCCH domain-containing protein 3
DBM	LOC103638222	Zm00001d045660	Similar	3-ketoacyl-CoA synthase 5
DBM	LOC103632171	Zm00001d019303	Similar	NDR1/HIN1-like protein 10
DBM	LOC103639485	Zm00001d048207	Different	E3 ubiquitin-protein ligase hel2
DBM	LOC100381639	Zm00001d017841	Different	Delta(12)-fatty-acid desaturase
DBM	LOC103630549	Zm00001d038581	Similar	SH3 domain-binding protein 1
DBM	LOC103627630	Zm00001d017800	Similar	uncharacterized LOC103627630
DBM	LOC100274946	Zm00001d043830	Different	DUF4228 domain protein
DBM	LOC100193618	Zm00001d014455	Similar	Remorin family protein
DBM	LOC103647882	Zm00001d006939	Similar	novel plant SNARE 13
DBM	LOC100501821	Zm00001d018182	Similar	uncharacterized LOC100501821
DBM	LOC103654070	Zm00001d051778	Different	UPF0481 protein At3g47200
DBM	LOC100285731	Zm00001d052788	Different	WW domain containing protein
DBM	LOC109941623	Zm00001d008779	Different	leucine-rich repeat extensin-like protein 3
DBM	LOC100282364	Zm00001d002590	Similar	nitrilase-associated protein
DBM	LOC100216653	Zm00001d020882	Different	uncharacterized LOC100216653
DBM	AUX32	Zm00001d013071	Similar	IAA14 - auxin-responsive Aux/IAA family member
DBM	pco137023	Zm00001d027471	Similar	Fasciclin-like arabinogalactan protein 10
DBM	thi2	Zm00001d044228	Different	thiamine biosynthesis 2
DBM	LOC100384215	Zm00001d003016	Similar	phenylalanine ammonia lyase2
DBM	LOC100282784	Zm00001d020296	Different	ASC1-like protein 1
DBM	LOC100273549	Zm00001d023543	Different	uncharacterized LOC100273549
DBM	gpm417	Zm00001d008295	Different	ADP-ribosylation factor A1B
DBM	LOC103648157	Zm00001d007603	Different	putative disease resistance RPP13-like protein 2
DBM	LOC100217152	Zm00001d032788	Different	anther-specific proline-rich protein APG
DBM	LOC100501773	Zm00001d023446	Similar	B3 domain-containing protein
DBM	LOC100275688	Zm00001d035428	Similar	uncharacterized LOC100275688
DBM	LOC100277269	Zm00001d052173	Different	uncharacterized LOC100277269
DBM	gst9	Zm00001d048354	Different	glutathione transferase 9
DBM	LOC103644330	Zm00001d034875	Different	non-specific phospholipase C2
DBM	LOC111589223		Different	26S proteasome non-ATPase regulatory subunit 11 homolog
DBM	LOC100279499	Zm00001d010179	Different	uncharacterized LOC100279499
DBM	LOC100283978	Zm00001d038052	Different	lichenase-2
DBM	LOC103630101	Zm00001d037666	Different	LRR receptor-like serine/threonine-protein kinase GSO1
DBM	LOC103636550	Zm00001d012499	Different	2-oxoglutarate (2OG) and Fe(II)-dependent oxygenase superfamily protein
DBM	LOC100273801	Zm00001d036770	Different	GDSL esterase/lipase
DBM	LOC103626029	Zm00001d013643	Different	hypothetical protein
DBM	LOC100279368	Zm00001d008850	Similar	Late embryogenesis abundant (LEA) hydroxyproline-rich glycoprotein family
DBM	LOC107603301	Zm00001d013038	Similar	Cupredoxin superfamily protein
DBM	LOC103627471	Zm00001d017377	Different	expansin-B16-like
DBM	LOC103630312	Zm00001d038092	Different	Putative RING zinc finger domain superfamily protein
DBM	pco099019	Zm00001d020794	Different	Blue copper protein
DBM	pco114187(763)	Zm00001d011468	Different	uncharacterized LOC100277199
DBM	LOC100382417	Zm00001d008756	Different	uncharacterized LOC100382417
DBM	LOC100285787	Zm00001d048945	Similar	WDL1
DBM	LOC103640747	Zm00001d023393	Similar	uncharacterized LOC103640747
DBM	LOC103641497	Zm00001d031303	Similar	probable galactinol--sucrose galactosyltransferase 1
DBM	LOC100274214	Zm00001d002284	Different	F-box/kelch-repeat protein
DBM	LOC103651040	Zm00001d042955	Different	protein NETWORKED 2A
DBM	LOC100277980	Zm00001d023804	Different	uncharacterized LOC100277980
DBM	LOC100193331	Zm00001d033180	Different	putative cytochrome P450 superfamily protein
DBM	LOC103628799	Zm00001d017567	Similar	ruBisCO large subunit-binding protein subunit beta, chloroplastic
DBM	LOC100281511	Zm00001d038048	Different	CBL-interacting serine/threonine-protein kinase 15
DBM	LOC100286192	Zm00001d025299	Different	extensin
DBM	LOC103631566	Zm00001d038457	Different	BTB/POZ domain-containing protein NPY2
DBM	LOC103638155	Zm00001d045515	Similar	probable receptor-like protein kinase At2g21480
DBM	LOC100275398	Zm00001d039058	Similar	uncharacterized LOC100275398
DBM	LOC100381972	Zm00001d043071	Similar	uncharacterized LOC100381972
DBM	LOC100283745	Zm00001d031913	Different	nodulin-like protein 5NG4
DBM	LOC103651536	Zm00001d044316	Different	uncharacterized LOC103651536
DBM	LOC100383744	Zm00001d037631	Similar	uncharacterized LOC100383744
DBM	LOC100280737	Zm00001d032291	Different	metal ion binding protein
DBM	hsp3	Zm00001d018641	Different	heat shock protein 3
DBM	LOC103643310	Zm00001d032274	Different	Retinol dehydrogenase 13
DBM	znod1	Zm00001d045302	Different	nodulation homolog 1
DBM	x34.3	Zm00001d051681	Different	alpha-6-galactosyltransferase
DBM	LOC100281657	Zm00001d017247	Different	protein binding protein
DBM	LOC103641323	Zm00001d024681	Different	uncharacterized LOC103641323
DBM	LOC100282429	Zm00001d018485	Different	voltage-gated potassium channel beta subunit
DBM	LOC100283743	Zm00001d032768	Different	CCT motif family protein
DBM	LOC103654485	Zm00001d052874	Different	uncharacterized LOC103654485
DBM	LOC100286258	0	Different	indole-3-glycerol phosphate synthase
DBM	LOC103628469	Zm00001d015969	Different	protein IQ-DOMAIN 1
DBM	LOC100280258	Zm00001d012408	Different	uncharacterized LOC100280258
DBM	LOC103641983	Zm00001d026130	Similar	BZIP transcription factor
DBM	LOC100383109	Zm00001d032533	Different	uncharacterized LOC100383109
DBM	LOC103645321	Zm00001d032410	Different	glycine-rich cell wall structural protein 1
DBM	LOC100304148	Zm00001d049364	Similar	ethylene-responsive transcription factor 4
DBM	LOC103634667	Zm00001d008277	Similar	alanine aminotransferase 2
DBM	LOC103639579	Zm00001d048438	Different	EPIDERMAL PATTERNING FACTOR-like protein 4
DBM	LOC100278460		Different	uncharacterized LOC100278460
DBM	LOC100280111	Zm00001d015092	Different	uncharacterized LOC100280111
DBM	cl16097_1	Zm00001d022390	Different	Eukaryotic aspartyl protease family protein
DBM	umc2186	Zm00001d001852	Similar	uncharacterized LOC100286242
DBM	LOC103636522	Zm00001d012438	Similar	ABC transporter G family member 16
DBM	cl33564_1a	Zm00001d023225	Different	uncharacterized LOC100278892
DBM	LOC100284852	Zm00001d014722	Different	glycosyltransferase
DBM	HB110	Zm00001d033404	Similar	putative knotted-like transcription factor family protein
DBM	LOC100274484	Zm00001d052054	Similar	putative HLH DNA-binding domain superfamily protein
DBM	LOC100279743	Zm00001d034546	Different	uncharacterized LOC100279743
DBM	umc2111	Zm00001d016733	Similar	uncharacterized LOC100282844
DBM	AR5	Zm00001d005932	Different	aldose reductase
DBM	LOC100502466	Zm00001d004497	Different	C2H2-like zinc finger protein
DBM	LOC100283173	Zm00001d052154	Similar	RHC1A
DBM	LOC103647971	Zm00001d007258	Different	probable carboxylesterase 18
DBM	LOC100194053	Zm00001d017395	Different	Thylakoid lumenal protein TL20.3 chloroplastic
DBM	LOC103641612	Zm00001d025325	Different	desiccation-related protein PCC13-62
DBM	umc2681	Zm00001d039240	Similar	ABA induced plasma membrane protein PM 19
DBM	LOC103648085	Zm00001d007495	Similar	uncharacterized LOC103648085
DBM	LOC103644355	Zm00001d034942	Different	NDR1/HIN1-like protein 2
DBM	LOC100381715	Zm00001d053799	Similar	uncharacterized LOC100381715
DBM	LOC100285015	Zm00001d053288	Different	fasciclin-like arabinogalactan protein 8
DBM	tua6	Zm00001d021891	Different	alpha tubulin 6
DBM	LOC103647801	Zm00001d006747	Different	classical arabinogalactan protein 4
DBM	LOC111589541		Different	uncharacterized LOC111589541
DBM	si683023f08	Zm00001d031665	Different	Transcription factor bHLH137
DBM	LOC103641825	Zm00001d025804	Similar	Leucine-rich repeat (LRR) family protein
DBM	LOC100286184	Zm00001d044895	Different	ATPase, coupled to transmembrane movement of substances
DBM	ZHD13	Zm00001d020459	Similar	mini zinc finger 3
DBM	LOC100282607	Zm00001d023813	Different	polygalacturonase
DBM	LOC103650549	Zm00001d041596	Different	probable glycerol-3-phosphate acyltransferase 3
DBM	pco137705	Zm00001d007045	Similar	uncharacterized LOC100283550
DBM	LOC100276306	Zm00001d044677	Different	uncharacterized LOC100276306
DBM	LOC103644071	Zm00001d034190	Different	hypothetical protein
DBM	xth1	Zm00001d024386	Different	xyloglucan endo-transglycosylase/hydrolase
DBM	LOC100282203	Zm00001d017799	Similar	RNA exonuclease 4
DBM	LOC103643232	0	Different	germin-like protein 8-13
DBM	LOC100275438	Zm00001d038712	Different	uncharacterized LOC100275438
DBM	ANAC010	Zm00001d043921	Different	putative NAC domain transcription factor superfamily protein
DBM	LOC100191201	Zm00001d016588	Similar	glycerophosphodiester phosphodiesterase
DBM	LOC100286227	Zm00001d026162	Different	cortical cell-delineating protein
DBM	LOC100381914	Zm00001d032307	Different	hypothetical protein
DBM	umc2393	Zm00001d044839	Similar	Transcription factor PRE3
DBM	LOC103639029	Zm00001d047247	Different	E3 ubiquitin-protein ligase synoviolin
DBM	LOC100191895	Zm00001d020536	Different	Eukaryotic aspartyl protease family protein
DBM	LOC109941600	0	Similar	interactor of constitutive active ROPs 4-like
DBM	cl26839_1	Zm00001d019265	Different	uncharacterized LOC100384470
DBM	LOC100276465	Zm00001d043773	Different	Putative clathrin assembly protein
DBM	cl10996_1(617)	Zm00001d010907	Different	uncharacterized LOC100272313
DBM	LOC103626566	Zm00001d015129	Different	probable polygalacturonase At1g80170
DBM	pco117356b	Zm00001d010031	Different	PIT1
DBM	bk2	Zm00001d047276	Similar	brittle stalk 2
DBM	LOC100280911	Zm00001d048411	Similar	metal ion binding protein
DBM	LOC100285530	Zm00001d048991	Different	CBF-like protein
DBM	LOC103652211	Zm00001d041786	Similar	uncharacterized LOC103652211
DBM	LOC103652749	Zm00001d048772	Different	Embryogenesis transmembrane protein-like
DBM	pco114073b	Zm00001d016130	Different	uncharacterized LOC100193761
DBM	LOC100284445	Zm00001d041404	Similar	pectinesterase inhibitor domain containing protein
DBM	LOC100382168	Zm00001d050178	Different	uncharacterized LOC100382168
DBM	hcf60	Zm00001d012353	Different	high chlorophyll fluorescence60
DBM	LOC103627191	Zm00001d016558	Different	anti-sigma-I factor RsgI6
DBM	pip2d	Zm00001d017288	Different	plasma membrane intrinsic protein 2
DBM	LOC103651236	Zm00001d043535	Different	hypothetical protein
DBM	si605009f09	Zm00001d047696	Similar	senescence associated gene 20
DBM	cesa10	Zm00001d032776	Different	cellulose synthase10
DBM	LOC103638495	Zm00001d046153	Similar	polyadenylate-binding protein-interacting protein 10
DBM	LOC100304272	Zm00001d051329	Similar	Vesicle-associated protein 2-1
DBM	LOC100283072	Zm00001d009247	Different	rapid alkalinization factor 1
DBM	LOC100304295	Zm00001d011365	Different	uncharacterized LOC100304295
DBM	LOC100216697	Zm00001d047753	Different	putative RNA-binding protein ARP1
DBM	LOC103653470	Zm00001d050400	Different	transcription factor MYB16
DBM	LOC109939178	Zm00001d052264	Different	expansin-A5
DBM	LOC100283821	Zm00001d030346	Similar	hsp20/alpha crystallin family protein
DBM	pco077003	Zm00001d010178	Different	Protein kinase superfamily protein
DBM	LOC103628975	Zm00001d035084	Different	NAC domain-containing protein 43
DBM	LOC103630447	Zm00001d038407	Similar	Protein NETWORKED 2D
DBM	LOC100277789	Zm00001d019474	Different	uncharacterized LOC100277789
DBM	LOC100282381	Zm00001d044224	Different	cysteine sulfinate desulfinase/cysteine desulfurase and related enzymes
DBM	LOC100193196	Zm00001d022259	Similar	putative MYB DNA-binding domain superfamily protein
DBM	LOC100278632	Zm00001d017646	Similar	uncharacterized LOC100278632
DBM	LOC100272735	Zm00001d007509	Similar	putative O-Glycosyl hydrolase superfamily protein
DBM	LOC100192633	0	Similar	uncharacterized LOC100192633
DBM	LOC100192011	Zm00001d002687	Similar	putative cytochrome P450 superfamily protein
DBM	LOC100279419	Zm00001d048169	Different	UPF0496 protein
DBM	LOC103627410	Zm00001d017209	Similar	filament-like plant protein 7
DBM	LOC100283216	Zm00001d024105	Different	retrotransposon protein SINE subclass
DBM	LOC103631387	Zm00001d037387	Different	DUF679 domain membrane protein 7
DBM	LOC100273762	Zm00001d052636	Similar	uncharacterized LOC100273762
DBM	LOC100192570	Zm00001d003012	Similar	uncharacterized LOC100192570
DBM	LOC103631927	Zm00001d018764	Similar	uncharacterized LOC103631927
DBM	LOC100278496	Zm00001d032055	Similar	ferredoxin-related
DBM	umc2653	Zm00001d046234	Different	Inositol oxygenase 2
DBM	LOC100278542	Zm00001d043333	Different	uncharacterized LOC100278542
DBM	LOC100502065	Zm00001d005394	Different	Fiber protein Fb34
DBM	LOC103651537	Zm00001d044317	Similar	actin cytoskeleton-regulatory complex protein pan-1
DBM	LOC100278490	Zm00001d051496	Similar	uncharacterized LOC100278490
DBM	frk2	Zm00001d035037	Different	fructokinase 2
DBM	LOC100382506	Zm00001d045139	Different	vacuolar proton pump-like protein
DBM	LOC103640333	Zm00001d047589	Similar	uncharacterized LOC103640333
DBM	LOC100216652	Zm00001d017531	Different	Purine-uracil permease NCS1
DBM	LOC100282851	Zm00001d051779	Similar	aspartic proteinase nepenthesin-2
DBM	umc2561	Zm00001d028363	Different	uncharacterized LOC100280300
DBM	LOC103656015	Zm00001d053766	Similar	uncharacterized LOC103656015
DBM	LOC100282350	Zm00001d043242	Different	early nodulin 20
DBM	LOC103642203	Zm00001d026636	Similar	GDSL esterase/lipase CPRD49
DBM	LOC100285031	Zm00001d042141	Similar	lichenase-2
DBM	LOC103626517	Zm00001d014971	Different	MDIS1-interacting receptor like kinase 1
DBM	LOC103627158	Zm00001d016492	Similar	DUF679 domain membrane protein 7
DBM	LOC100283568	Zm00001d047933	Similar	proline-rich protein
DBM	LOC103654249	Zm00001d052223	Different	hypothetical protein
DBM	LOC100285691	Zm00001d043932	Similar	Grx_I1 - glutaredoxin subgroup III
DBM	NAC115	Zm00001d049678	Different	secondary wall NAC transcription factor 2
DBM	cl13598_-2	Zm00001d031971	Similar	uncharacterized LOC100284911
DBM	LOC100274124	Zm00001d003059	Similar	putative threonine aldolase family protein
DBM	SGR2	Zm00001d021288	Similar	senescence-inducible chloroplast stay-green protein 2
DBM	ZCN6	Zm00001d052537	Similar	ZCN6 protein
DBM	LOC103654491	Zm00001d052883	Different	Zinc finger protein WIP2
DBM	LOC109945042	0	Different	uncharacterized LOC109945042
DBM	lac4	Zm00001d042906	Similar	laccase-like
DBM	LOC103650044	Zm00001d040504	Similar	early nodulin-like protein 18
DBM	LOC100280337	Zm00001d011513	Different	uncharacterized LOC100280337
DBM	LOC103627636	Zm00001d017814	Similar	hypothetical protein
DBM	LOC103632652	Zm00001d020261	Different	L-ascorbate oxidase
DBM	LOC100284018	Zm00001d044683	Similar	chalcone--flavonone isomerase
DBM	LOC100282866	Zm00001d017545	Similar	cellular retinaldehyde-binding/triple function, C-terminal
DBM	LOC100282652	Zm00001d031778	Different	carbonic anhydrase
DBM	cl8338_1	Zm00001d015844	Different	uncharacterized LOC100276119
DBM	LOC100281411	Zm00001d014965	Similar	glycosyltransferase
DBM	LOC103636425	Zm00001d012217	Similar	protein DMP7
DBM	LOC100193853	Zm00001d018638	Different	Pentatricopeptide repeat-containing protein ELI1 chloroplastic
DBM	LOC103646925	Zm00001d004635	Different	receptor protein kinase-like protein ZAR1
DBM	LOC100284545	Zm00001d044110	Different	polygalacturonase
DBM	LOC100280540	Zm00001d013873	Similar	actin-2
DBM	LOC100278392	Zm00001d026367	Similar	uncharacterized LOC100278392
DBM	LOC100192462	Zm00001d027965	Different	Aspartyl protease AED3
DBM	LOC103647557	Zm00001d006054	Different	thaumatin-like protein 1
DBM	LOC100276922	Zm00001d021720	Different	uncharacterized LOC100276922
DBM	LOC103637798	Zm00001d044763	Similar	anthranilate O-methyltransferase 3
DBM	LOC100381643	Zm00001d032480	Different	putative actin family protein
DBM	LOC100285150	Zm00001d022275	Different	novel plant SNARE 11
DBM	EREB68	Zm00001d002620	Similar	ap2/EREBP transcription factor
DBM	LOC103651456	Zm00001d044119	Different	CBS domain-containing protein CBSX3, mitochondrial
DBM	csu948	Zm00001d025338	Different	hypothetical protein
DBM	LOC100383250	Zm00001d012229	Different	Amino acid permease 6
DBM	LOC103636366	Zm00001d012069	Different	uncharacterized LOC103636366
DBM	LOC100284757	Zm00001d052819	Different	fasciclin-like arabinogalactan protein 10
DBM	cesa11	Zm00001d043477	Different	cellulose synthase 11
DBM	LOC109941993	Zm00001d008451	Similar	proline-rich transmembrane protein 1
DBM	LOC103646223	Zm00001d003039	Similar	actin-related protein 2/3 complex subunit 2B
DBM	LOC103630397	Zm00001d038282	Similar	serine/threonine-protein kinase Nek4
DBM	LOC100384589	Zm00001d053830	Similar	early nodulin-like protein 9
DBM	cl10531_1	Zm00001d052103	Different	Pectin lyase-like superfamily protein
DBM	pco084743	Zm00001d002278	Different	uncharacterized LOC100277187
DBM	LOC100276872	Zm00001d047901	Similar	uncharacterized LOC100276872
DBM	LOC100273477	Zm00001d038065	Similar	Annexin D4
DBM	LOC109941810	Zm00001d031503	Different	ruBisCO large subunit-binding protein subunit alpha, chloroplastic
DBM	LOC100279120	Zm00001d031465	Similar	uncharacterized LOC100279120
DBM	Bk2L7	Zm00001d022082	Different	brittle stalk-2-like protein 7
DBM	pco076728	Zm00001d039837	Different	Spermidine hydroxycinnamoyl transferase
DBM	LOC100383770	Zm00001d025199	Different	uncharacterized LOC100383770
DBM	IDP839	Zm00001d029730	Different	uncharacterized LOC100384401
DBM	LOC100384061		Similar	uncharacterized LOC100384061
DBM	LOC100286125	Zm00001d046945	Different	vacuolar sorting receptor 7
DBM	LOC100304289	Zm00001d009510	Similar	Eukaryotic aspartyl protease family protein
DBM	LOC100281789	0	Different	acyltransferase
DBM	pco069442(750)	Zm00001d029859	Different	uncharacterized LOC100285357
DBM	LOC100279398	Zm00001d043965	Similar	uncharacterized LOC100279398
DBM	LOC100282996	Zm00001d005671	Similar	ASC1-like protein 1
DBM	LOC100275301	Zm00001d026329	Different	uncharacterized LOC100275301
DBM	CesA12	Zm00001d020531	Different	cellulose synthase catalytic subunit 12
DBM	LOC103644122		Different	vegetative cell wall protein gp1
DBM	lac2	Zm00001d038371	Different	laccase-like
DBM	LOC100280845	Zm00001d031556	Different	AIR12
DBM	LOC100191492	Zm00001d028770	Similar	putative leucine-rich repeat transmembrane protein kinase family protein
DBM	LOC100285364	Zm00001d007012	Different	ribonucleoprotein A
DBM	LOC100284367	Zm00001d030317	Different	hsp20/alpha crystallin family protein
DBM	LOC100382660	Zm00001d024866	Different	C2H2-type zinc finger family protein
DBM	LOC100279967	Zm00001d034369	Different	putative RING zinc finger domain superfamily protein
DBM	pco143640b	Zm00001d020903	Different	Fasciclin-like arabinogalactan protein 7
DBM	LOC100281280	Zm00001d018618	Different	peroxidase 1
DBM	LOC103654889	Zm00001d053815	Different	Auxin-responsive protein SAUR71
DBM	umc2793	Zm00001d040126	Different	uncharacterized LOC100275537
DBM	LOC103638099	Zm00001d045392	Similar	early nodulin 93
DBM	pco129536	Zm00001d043289	Similar	uncharacterized LOC100277346
DBM	LOC103638172	Zm00001d045560	Different	transcription factor MYB2
DBM	LOC109940907	Zm00001d019122	Similar	uncharacterized LOC109940907
DBM	ATPP2-B1	Zm00001d051936	Different	F-box protein PP2-B10
DBM	LOC100274400	Zm00001d036370	Similar	uncharacterized LOC100274400
DBM	LOC100192522	Zm00001d049028	Similar	chitinase 1
DBM	LOC100382179	Zm00001d045843	Similar	Aspartyl protease AED1
DBM	LOC103651357	Zm00001d043870	Similar	hypothetical protein
DBM	LOC103652694	Zm00001d048644	Similar	NEP-interacting protein 1
DBM	PR-5	Zm00001d031158	Similar	pathogenesis related protein-5
DBM	LOC100275179	Zm00001d046474	Similar	uncharacterized LOC100275179
DBM	chn1	Zm00001d043988	Similar	chitinase chem 5
DBM	LOC103639115	Zm00001d047436	Similar	AAA-ATPase ASD mitochondrial
DBM	LOC100191976	Zm00001d038841	Different	uncharacterized LOC100191976
DBM	LOC103631816	Zm00001d027946	Similar	tryptamine benzoyltransferase 1
DBM	LOC100276695	Zm00001d043121	Similar	Osmotin-like protein OSM34
DBM	LOC103631860	Zm00001d018617	Similar	gibberellin 2-beta-dioxygenase 8
DBM	LOC107305682	Zm00001d028651	Similar	Cysteine-rich repeat secretory protein 55
DBM	LOC103641458	Zm00001d024960	Similar	Bowman-Birk type trypsin inhibitor
DBM	LOC100273307	Zm00001d049330	Similar	uncharacterized LOC100273307
DBM	LOC103627070	Zm00001d016285	Similar	receptor-like protein kinase 5
DBM	LOC100286051	Zm00001d017019	Similar	ATFP4
DBM	LOC103652813	Zm00001d048947	Similar	barwin-like
DBM	LOC100382469	Zm00001d043166	Similar	UDP-glycosyltransferase 87A1
DBM	LOC100275439	Zm00001d049288	Similar	hypothetical protein
DBM	LOC100279360	Zm00001d018281	Similar	uncharacterized LOC100279360
DBM	LOC100284800	Zm00001d029744	Different	gibberellin 20 oxidase 2
DBM	IDP820	Zm00001d032618	Similar	Secretory protein
DBM	LOC103632819	Zm00001d020628	Similar	cytochrome P450 71A1
DBM	LOC100279471	Zm00001d021688	Similar	uncharacterized LOC100279471
DBM	LOC100280419	Zm00001d002847	Different	(+)-neomenthol dehydrogenase
DBM	LOC100384836	Zm00001d038325	Similar	hypothetical protein
DBM	umc1246	Zm00001d024996	Similar	uncharacterized LOC100037814
DBM	LOC103635662	Zm00001d010284	Similar	probable carboxylesterase 15
DBM	LOC100281921	Zm00001d048660	Similar	Bowman-Birk type trypsin inhibitor
DBM	LOC103644149	Zm00001d034382	Similar	hypothetical protein
DBM	LOC542495	Zm00001d033623	Different	lipoxygenase
DBM	LOC100281647	Zm00001d019399	Similar	PVR3-like protein
DBM	LOC100501353	0	Similar	uncharacterized LOC100501353
DBM	LOC100383742	Zm00001d017713	Similar	Protein NRT1/ PTR FAMILY 8.3
DBM	TIDP3412	Zm00001d041662	Similar	OSJNBa0024J22.14-like protein
DBM	LOC103633239	Zm00001d021647	Similar	ABC transporter G family member 43
DBM	LOC103641459	Zm00001d024961	Similar	rust resistance kinase Lr10
DBM	LOC100381832	Zm00001d025043	Similar	ABC transporter C family member 4
DBM	LOC100281825	Zm00001d027525	Similar	basic endochitinase C
DBM	gst23	Zm00001d020780	Similar	glutathione transferase23
DBM	LOC100281550	Zm00001d015884	Similar	protein kinase
DBM	LOC100382073	Zm00001d051896	Similar	Protein DOWNY MILDEW RESISTANCE 6
DBM	LOC100275716	Zm00001d033909	Similar	hypothetical protein
DBM	LOC100278342	Zm00001d041922	Similar	uncharacterized LOC100278342
DBM	LOC103652814	Zm00001d048950	Similar	barwin
DBM	sog1226c	Zm00001d034986	Similar	Cytochrome P450 71A26
DBM	LOC103640919	Zm00001d023768	Different	fatty acid desaturase DES2
DBM	LOC100274575	Zm00001d021677	Similar	Aspartic proteinase nepenthesin-1
DBM	LOC100274364	Zm00001d045785	Similar	putative protein kinase superfamily protein
DBM	LOC100273620	Zm00001d028744	Similar	jasmonate-regulated gene 21
DBM	LOC100283469	Zm00001d023779	Similar	CHY1
DBM	LOC103646792	Zm00001d004366	Similar	UDP-glycosyltransferase 79
DBM	LOC100285296	Zm00001d037656	Similar	xylanase inhibitor protein 1
DBM	LOC100382201	Zm00001d007379	Similar	CASP-like protein 1U2
DBM	LOC100304363	Zm00001d051773	Similar	Zinc finger (C3HC4-type RING finger) family protein
DBM	LOC103633356	Zm00001d021935	Similar	polyol transporter 5
DBM	LOC103634753	Zm00001d008462	Different	probable LRR receptor-like serine/threonine-protein kinase RKF3
DBM	LOC100279567	Zm00001d005251	Different	flavoprotein wrbA
DBM	LOC103635353	Zm00001d009619	Similar	probable WRKY transcription factor 41
DBM	LOC103634525	Zm00001d028816	Different	pathogenesis-related protein 1
DBM	LOC100217298	Zm00001d003434	Similar	aldose 1-epimerase
DBM	pco073188	Zm00001d039301	Similar	uncharacterized LOC100282200
DBM	LOC100500707	Zm00001d044762	Similar	anthranilic acid methyltransferase 1
DBM	LOC100283098	Zm00001d003190	Similar	endochitinase A
DBM	LOC100278951	Zm00001d050864	Similar	hypothetical protein
DBM	TIDP3344	Zm00001d004921	Similar	benzoxazinone synthesis14
DBM	LOC103634751	Zm00001d008457	Similar	rust resistance kinase Lr10
DBM	LOC100279558	Zm00001d041082	Different	uncharacterized LOC100279558
DBM	LOC100274499	Zm00001d049716	Similar	GroES-like zinc-binding alcohol dehydrogenase family protein
DBM	LOC100384044	Zm00001d044442	Similar	uncharacterized LOC100384044
DBM	LOC100304411	Zm00001d032696	Different	putative protein of unknown function (DUF640) domain family protein
DBM	LOC100274507	Zm00001d003524	Similar	putative oxidoreductase, aldo/keto reductase family protein
DBM	LOC103652952	Zm00001d049286	Similar	putative receptor-like protein kinase
[truncated: 4,880 more rows]

## Sheet: Table S5
Table S5. Gene Ontology enrichment analyses for the F1-MPV DEGs under various light conditions
[truncated: 933 more rows]

[truncated: 10 more sheets: Table S6, Table S7, Table S8, Table S9, Table S10, Table S11 , Table S12, Table S13 , Table S14, Table S15]
